# Supplementary material for: Venus: Elucidating the Impact of Amino Acid Variants on Protein Function Beyond Structure Destabilisation
Source: J Mol Biol. 2022 Jun 15;434(11):167567. doi: 10.1016/j.jmb.2022.167567 (PMC9742853; doi:10.1016/j.jmb.2022.167567)
Supplement: Supplementary Table 1 [file mmc1.xlsx]

## Sheet: data
	Dataset	Settings code	Settings: cycles	Settings: aangstroem radius	Settings: scorefunction	Settings: space	Additional settings	Counts	Lower fence	Upper fence	PCC	RMSE (filtered dataset)	MAE (filtered dataset)	MDAE (full dataset)	MDAE (filtered dataset)	Regression slope	Regression slope SE	Regression intercept	Regression intercept SE	Sensitivity classified at 0 kcal/mol cutoff	Specificity classified at 0 kcal/mol cutoff	False discovery rate classified at 0 kcal/mol cutoff	Fallout classified at 0 kcal/mol cutoff	Accuracy classified at 0 kcal/mol cutoff	Phi coefficient classified at 0 kcal/mol cutoff	Sensitivity classified at 2 kcal/mol cutoff	Specificity classified at 2 kcal/mol cutoff	False discovery rate classified at 2 kcal/mol cutoff	Fallout classified at 2 kcal/mol cutoff	Accuracy classified at 2 kcal/mol cutoff	Phi coefficient classified at 2 kcal/mol cutoff	Time mean	Time std	Time min	Time 25%	Time 50%	Time 75%	Time max	Time skewness
star @ 12x1_reg	star	12x1_reg	1	12	ref2015	dualspace		750	-7.37873	9.23118	0.413369	1.82425	1.16037	0.795563	0.756635	1.03888	0.0987528	0.679184	0.0750562	0.663043	0.614035	0.212903	0.385965	0.647495	0.321885	0.616667	0.78043	0.554217	0.21957	0.74397	0.414742	15.2301	8.15146	4.92283	10.2498	13.6157	17.6908	98.8179	3.90041
star @ 12x2_beta	star	12x2_beta	2	12	beta_nov2016	dualspace		753	-7.89309	11.4588	0.474076	1.72872	1.09051	0.786907	0.727427	1.09742	0.0976121	0.453381	0.0881707	0.767123	0.541096	0.230241	0.458904	0.691781	0.231166	0.708738	0.659701	0.609626	0.340299	0.671233	0.458587	23.8416	15.4687	4.8457	15.3856	20.4484	27.325	181.904	4.48912
star @ 12x2_betacart	star	12x2_betacart	2	12	beta_nov2017	cartesian		755	-8.25997	11.3758	0.498838	1.71345	1.11828	0.754589	0.754071	1.10346	0.0923475	0.540212	0.0841831	0.754153	0.598485	0.189286	0.401515	0.706697	0.295291	0.704762	0.670732	0.593407	0.329268	0.678984	0.444933	144.307	186.368	4.42675	43.7168	66.9645	134.437	1160.26	2.34612
star @ 12x2_cart	star	12x2_cart	2	12	ref2015	cartesian		749	-6.17594	8.67806	0.435247	1.79732	1.14877	0.775862	0.76599	1.17075	0.114543	0.598735	0.0850509	0.735484	0.546763	0.216495	0.453237	0.67706	0.295171	0.638095	0.729651	0.58125	0.270349	0.708241	0.42821	132.706	171.403	4.52171	40.5332	63.842	143.07	1731.48	3.23655
star @ 12x2_con	star	12x2_con	2	12	ref2015	dualspace	outer shell constrained	748	-6.28906	8.83384	0.424993	1.77897	1.11524	0.795966	0.772893	1.16995	0.116059	0.531892	0.0857305	0.754777	0.543624	0.222951	0.456376	0.686825	0.260925	0.62037	0.729577	0.588957	0.270423	0.704104	0.427775	24.399	17.0772	4.75712	15.0566	20.7389	27.7308	216.785	4.43466
star @ 12x2_neigh	star	12x2_neigh	2	12	ref2015	dualspace	neighbourhood only score	750	-6.48518	9.32249	0.426313	1.78645	1.12483	0.827606	0.776264	1.15648	0.11504	0.543157	0.0860766	0.747573	0.533784	0.23	0.466216	0.678337	0.261797	0.607477	0.734286	0.588608	0.265714	0.704595	0.423266	24.7121	19.9159	4.7556	15.1178	20.9078	28.2888	268.475	6.66936
star @ 12x2_reg	star	12x2_reg	2	12	ref2015	dualspace		746	-6.36653	8.88032	0.421681	1.79683	1.12103	0.794764	0.740012	1.18804	0.112901	0.513752	0.0821775	0.74212	0.545455	0.224551	0.454545	0.678988	0.270921	0.621849	0.734177	0.586592	0.265823	0.708171	0.428292	23.4374	14.8601	4.7957	15.1384	20.3525	27.2014	215.983	5.14933
star @ 12x3_reg	star	12x3_reg	3	12	ref2015	dualspace		754	-5.94616	8.85168	0.435502	1.77465	1.1137	0.7931	0.762754	1.26513	0.11936	0.475087	0.0847963	0.763804	0.525641	0.229102	0.474359	0.686722	0.250421	0.614035	0.722826	0.593023	0.277174	0.697095	0.425572	30.9068	19.4018	4.76085	19.3338	26.357	36.959	255.802	4.12206
star @ 15x3_reg	star	15x3_reg	3	15	ref2015	dualspace		755	-6.60213	8.76012	0.393871	1.80733	1.15708	0.82726	0.790561	1.03102	0.111458	0.637578	0.0823968	0.701258	0.54	0.236301	0.46	0.649573	0.294451	0.592233	0.736986	0.611465	0.263014	0.705128	0.442408	43.1358	26.4135	4.76806	25.0674	37.3747	51.9103	188.856	2.12932
star @ 8x1_reg	star	8x1_reg	1	8	ref2015	dualspace		748	-6.35696	9.62391	0.419632	1.75415	1.11862	0.820674	0.764598	1.16812	0.107061	0.411209	0.0812884	0.768617	0.502732	0.239474	0.497268	0.681574	0.239726	0.648438	0.689095	0.617512	0.310905	0.679785	0.45261	10.4118	4.27276	4.73258	7.80646	9.25481	11.9385	38.8652	2.17025
S1342 @ 12x1_reg	S1342	12x1_reg	1	12	ref2015	dualspace		970	-7.91567	10.0239	0.221757	2.62224	1.73311	1.29636	1.14221	0.743056	0.137702	0.83102	0.112858	0.683417	0.45509	0.250689	0.54491	0.615929	0.345047	0.52795	0.693069	0.593301	0.306931	0.646018	0.358034	19.2906	12.5914	4.85215	11.5359	15.5711	22.5242	109.446	2.45388
S1342 @ 12x2_beta	S1342	12x2_beta	2	12	beta_nov2017	dualspace		987	-7.90693	12.7113	0.358042	2.39726	1.64136	1.22297	1.17948	0.967566	0.115774	0.551941	0.123488	0.769697	0.394558	0.259475	0.605442	0.654088	0.279172	0.6875	0.585586	0.582278	0.414414	0.616352	0.37611	30.8087	23.2942	4.87372	16.4077	24.0376	37.4208	208.059	2.32978
S1342 @ 12x2_betacart	S1342	12x2_betacart	2	12	beta_nov2017	cartesian		988	-8.63116	12.918	0.395409	2.46778	1.699	1.25814	1.24627	1.11332	0.119545	0.580583	0.127358	0.750751	0.386861	0.251497	0.613139	0.644681	0.321858	0.74026	0.585443	0.534694	0.414557	0.63617	0.347505	144.429	190.351	4.00087	47.1168	77.7605	131.406	2008.64	3.2682
S1342 @ 12x2_cart	S1342	12x2_cart	2	12	ref2015	cartesian		986	-6.15471	9.0589	0.298702	2.46009	1.66383	1.15582	1.09731	1.075	0.158595	0.686642	0.120229	0.727554	0.459459	0.253968	0.540541	0.643312	0.291482	0.583333	0.669725	0.5625	0.330275	0.643312	0.335734	130.336	154.739	4.19363	44.4369	73.8054	137.061	989.836	2.35252
S1342 @ 12x2_con	S1342	12x2_con	2	12	ref2015	dualspace	outer shell constrained	982	-6.4843	9.62971	0.235097	2.46021	1.65976	1.26554	1.13411	0.792078	0.146158	0.701104	0.116941	0.705202	0.43038	0.269461	0.56962	0.619048	0.306334	0.513158	0.661932	0.604061	0.338068	0.617063	0.342372	31.9871	26.9209	4.8392	16.4548	24.2579	37.526	239.364	2.95375
S1342 @ 12x2_neigh	S1342	12x2_neigh	2	12	ref2015	dualspace	neighbourhood only score	985	-7.00679	10.0886	0.264625	2.43508	1.66153	1.22935	1.20373	0.839165	0.137174	0.717646	0.114001	0.694524	0.440789	0.260736	0.559211	0.617234	0.325827	0.52349	0.68	0.589474	0.32	0.633267	0.340744	32.1851	27.498	4.99236	16.4693	24.1534	37.1349	240.533	3.04196
S1342 @ 12x2_reg	S1342	12x2_reg	2	12	ref2015	dualspace		1033	-6.29416	9.48685	0.21059	2.53188	1.68356	1.2291	1.08443	0.753996	0.145837	0.705333	0.113882	0.705	0.41573	0.26943	0.58427	0.615917	0.316999	0.529762	0.65122	0.616379	0.34878	0.615917	0.364225	30.8299	25.2936	4.88703	16.15	23.8478	34.791	225.505	3.01717
S1342 @ 12x3_reg	S1342	12x3_reg	3	12	ref2015	dualspace		974	-6.20344	9.43279	0.279257	2.44054	1.6184	1.21528	1.08245	1.00958	0.150083	0.627694	0.116199	0.72	0.438272	0.252078	0.561728	0.635009	0.318417	0.597484	0.664021	0.572072	0.335979	0.64432	0.354788	40.9345	34.849	4.84928	20.6996	31.2161	46.6882	320.551	2.88939
S1342 @ 15x3_reg	S1342	15x3_reg	3	12	ref2015	dualspace		982	-6.69497	9.12651	0.238162	2.51803	1.71931	1.18915	1.11957	0.810617	0.143998	0.790536	0.111644	0.671196	0.397516	0.281977	0.602484	0.587902	0.339125	0.515528	0.703804	0.567708	0.296196	0.646503	0.320391	59.1374	52.3171	4.91776	28.7539	43.757	69.1793	355.331	2.29283
S1342 @ 8x1_reg	S1342	8x1_reg	1	12	ref2015	dualspace		963	-7.8966	11.8191	0.225126	2.69359	1.74179	1.19618	1.05401	0.717757	0.128544	0.864698	0.119881	0.721823	0.426036	0.243719	0.573964	0.636519	0.340612	0.581006	0.624079	0.595331	0.375921	0.610922	0.35022	12.5556	7.74563	4.75456	7.93198	10.2869	14.6423	89.1471	3.43344
S1342 @ 12x1_beta	S1342	12x1_beta	2	12	beta_nov2017	dualspace		977	-9.0763	12.5627	0.242799	2.65204	1.71321	1.16148	1.05736	0.700176	0.107278	0.728782	0.108768	0.697674	0.416268	0.269912	0.583732	0.611437	0.322963	0.652406	0.589899	0.624615	0.410101	0.607038	0.412293	24.8737	18.8026	3.02	14.0198	18.7662	28.8239	164.927	2.70363
S1342 @ 12x1_betacart	S1342	12x1_betacart	2	12	beta_nov2017	cartesian		982	-9.99279	13.226	0.266663	2.69916	1.76625	1.17379	1.11562	0.738001	0.101913	0.795553	0.107712	0.696653	0.425837	0.264901	0.574163	0.614265	0.326466	0.615764	0.607438	0.603175	0.392562	0.609898	0.372966	113.048	139.593	2.93911	36.601	61.465	117.477	1110.45	2.6037
S1342 @ 12x3_beta	S1342	12x3_beta	3	12	beta_nov2017	dualspace		982	-7.50429	12.4964	0.258515	2.62191	1.67023	1.07036	1.04591	0.807676	0.113911	0.618103	0.116545	0.782341	0.354839	0.268714	0.645161	0.650568	0.274664	0.665025	0.536926	0.632153	0.463074	0.573864	0.398702	55.1657	47.268	3.01502	27.4065	41.3049	65.3516	385.683	2.71097
S1342 @ 12x3_betacart	S1342	12x3_betacart	3	12	beta_nov2017	cartesian		982	-8.31981	12.7236	0.27818	2.63852	1.69556	1.10721	1.09361	0.833315	0.109539	0.64992	0.113462	0.733333	0.363208	0.277207	0.636792	0.619942	0.310447	0.661836	0.579381	0.59824	0.420619	0.604046	0.377524	315.18	418.604	3.04093	88.5443	156.166	306.75	3182.71	2.55946
S1342 @ 12x5_beta	S1342	12x5_beta	3	12	beta_nov2017	dualspace		982	-7.38198	12.2144	0.261671	2.58065	1.63666	1.05871	1.018	0.80315	0.113104	0.552584	0.11661	0.779412	0.358491	0.268245	0.641509	0.649709	0.276608	0.7	0.546185	0.629526	0.453815	0.588663	0.420286	83.4428	72.519	3.04921	40.1821	63.0118	100.943	717.568	2.73233
S1342 @ 12x5_betacart	S1342	12x5_betacart	3	12	beta_nov2017	cartesian		980	-8.24628	12.5926	0.276562	2.64532	1.69691	1.09812	1.08024	0.843943	0.113976	0.621806	0.116227	0.721739	0.367647	0.279826	0.632353	0.612952	0.314861	0.64467	0.582441	0.60559	0.417559	0.600904	0.378678	483.433	648.57	3.1784	140.278	252.83	461.482	3588.74	2.50619
S1342 @ 15x5_reg	S1342	15x5_reg	5	15	ref2015	dualspace		981	-6.0373	8.99283	0.214267	2.60722	1.62668	0.957319	0.919716	0.821997	0.15375	0.703537	0.116919	0.748219	0.422857	0.242788	0.577143	0.652685	0.316586	0.569697	0.62645	0.631373	0.37355	0.610738	0.39456	117.274	111.399	3.04631	52.3525	84.912	140.592	980.366	2.68421
S1342 @ 15x5_beta	S1342	15x5_beta	5	15	beta_nov2017	dualspace		982	-8.14325	12.0071	0.310089	2.58726	1.66218	1.03147	0.974234	0.942409	0.113156	0.570209	0.112845	0.730263	0.388889	0.26652	0.611111	0.626911	0.315086	0.685864	0.574514	0.60061	0.425486	0.607034	0.392266	125.887	118.359	3.03006	56.1772	89.2176	155.991	1065.32	2.53153
S1342 @ 15x5_betacart	S1342	15x5_betacart	5	15	beta_nov2017	cartesian		981	-8.18527	12.1228	0.231308	2.62743	1.67071	1.02285	0.99888	0.714435	0.121466	0.699895	0.118886	0.725173	0.375691	0.264637	0.624309	0.62215	0.332739	0.635838	0.589569	0.621993	0.410431	0.602606	0.399385	903.215	1249.67	2.99623	226.766	440.462	898.109	8904.79	2.64228
S1342 @ 15x5_cart	S1342	15x5_cart	5	15	ref2015	cartesian		979	-6.22234	8.73596	0.228007	2.65186	1.67783	1.009	0.988497	0.908016	0.162696	0.754933	0.117075	0.695545	0.433735	0.250667	0.566265	0.619298	0.348145	0.554217	0.693069	0.574074	0.306931	0.652632	0.348598	875.259	1263.53	2.78719	219.468	388.659	882.344	8203.99	2.67409
O2567 @ 12x1_reg	O2567	12x1_reg	1	12	ref2015	dualspace		2510	-6.49657	10.2463	0.364577	1.90877	1.27327	0.901066	0.837593	1.01913	0.0557755	0.519012	0.0458943	0.778562	0.440514	0.222934	0.559486	0.68211	0.308076	0.671304	0.655452	0.588924	0.344548	0.659633	0.415124	15.5032	11.7339	4.10985	8.96751	12.7457	17.9306	170.263	4.41887
O2567 @ 12x2_beta	O2567	12x2_beta	2	12	beta_nov2017	dualspace		2510	-6.39663	11.4145	0.393559	1.83634	1.21696	0.831793	0.789322	1.00066	0.0496756	0.369931	0.0484199	0.838095	0.363495	0.236111	0.636505	0.700812	0.250921	0.745363	0.554529	0.620601	0.445471	0.605596	0.438048	24.453	19.6541	4.10577	12.8203	19.3064	29.5101	220.982	3.48762
O2567 @ 12x2_betacart	O2567	12x2_betacart	2	12	beta_nov2017	dualspace		2510	-6.76316	11.6454	0.387743	1.85448	1.22099	0.804214	0.784623	0.977362	0.0491137	0.408785	0.0477182	0.820914	0.377916	0.233781	0.622084	0.69375	0.272086	0.735441	0.549115	0.625741	0.450885	0.599107	0.436024	120.356	168.619	4.11799	41.1959	65.3138	109.859	1689.13	3.42895
O2567 @ 12x2_cart	O2567	12x2_cart	2	12	ref2015	cartesian		2510	-5.67929	9.68378	0.399846	1.815	1.22365	0.837846	0.800922	1.13697	0.0554913	0.451171	0.045058	0.820886	0.409236	0.222422	0.590764	0.703804	0.273178	0.6914	0.635913	0.589178	0.364087	0.650815	0.41581	119.524	169.211	4.10074	38.7529	63.0771	109.301	2037.65	3.70117
O2567 @ 12x2_con	O2567	12x2_con	2	12	ref2015	dualspace	outer shell constrained	2510	-6.03873	10.2937	0.367489	1.8924	1.24989	0.860174	0.828181	1.05477	0.0568207	0.446183	0.047483	0.811548	0.396524	0.229982	0.603476	0.692621	0.280325	0.683135	0.645499	0.589139	0.354501	0.6555	0.416423	24.877	21.5448	4.09976	12.5005	19.0953	28.8703	218.933	3.5227
O2567 @ 12x2_neigh	O2567	12x2_neigh	2	12	ref2015	dualspace	neighbourhood only score	2510	-5.84992	10.2476	0.33503	1.90185	1.25645	0.88496	0.832291	0.96181	0.057695	0.476405	0.0481759	0.821154	0.376563	0.2375	0.623437	0.691818	0.265286	0.656463	0.620968	0.612839	0.379032	0.630455	0.417053	25.213	23.3379	4.06492	12.6453	19.2234	29.1771	453.376	5.55338
O2567 @ 12x2_reg	O2567	12x2_reg	2	12	ref2015	dualspace		2510	-6.06913	10.3464	0.370656	1.89693	1.2523	0.860174	0.826766	1.06362	0.0566801	0.443923	0.0475996	0.810247	0.392405	0.230631	0.607595	0.690917	0.283755	0.684746	0.644486	0.588175	0.355514	0.655219	0.41562	24.2405	20.3017	4.12687	12.5424	19.0797	28.5944	216.079	3.85675
O2567 @ 12x3_reg	O2567	12x3_reg	3	12	ref2015	dualspace		2510	-5.97245	10.475	0.372316	1.88311	1.24122	0.850985	0.802928	1.08738	0.0576858	0.406823	0.048566	0.820659	0.357595	0.238683	0.642405	0.688235	0.27712	0.705387	0.625	0.59122	0.375	0.646606	0.419937	32.298	26.8938	4.06777	16.1283	25.4189	39.1994	325.019	3.50458
O2567 @ 15x3_reg	O2567	15x3_reg	3	15	ref2015	dualspace		2510	-6.03704	9.8749	0.353788	1.89518	1.26445	0.857442	0.808467	1.00815	0.0567727	0.520148	0.0458186	0.779271	0.387247	0.244417	0.612753	0.665005	0.301438	0.661591	0.641486	0.596907	0.358514	0.646872	0.411769	45.79	43.6006	4.07479	21.0878	35.1864	57.4475	760.662	5.00624
O2567 @ 8x1_reg	O2567	8x1_reg	1	8	ref2015	dualspace		2510	-6.23217	11.2837	0.390112	1.85315	1.21936	0.856295	0.786627	1.06516	0.0545248	0.361131	0.0497914	0.838966	0.363489	0.237349	0.636511	0.700658	0.247037	0.727915	0.574264	0.617456	0.425736	0.615132	0.43558	10.0578	5.78265	4.09322	6.6271	8.98204	11.2509	69.0589	3.90021
O2567-AF2 @ 12x1_reg	O2567-AF2	12x1_reg	1	12	ref2015	dualspace		2352	-6.18665	10.1643	0.358616	1.85693	1.23622	0.865379	0.817047	0.959649	0.0534887	0.573735	0.0443936	0.787633	0.410653	0.21384	0.589347	0.687128	0.33496	0.685512	0.620284	0.612774	0.379716	0.637197	0.431909	20.3748	20.0313	5.37482	11.6808	14.4555	20.0498	231.102	4.44193
O2567-AF2 @ 12x2_beta	O2567-AF2	12x2_beta	2	12	beta_nov2017	dualspace		2352	-6.45901	11.5993	0.394354	1.79127	1.17696	0.806051	0.768202	0.946201	0.0468074	0.416849	0.0462777	0.83354	0.374795	0.221578	0.625205	0.707339	0.279391	0.745201	0.533374	0.642977	0.466626	0.588023	0.45218	30.3188	26.2103	6.50053	17.026	21.3949	31.4559	241.345	3.31145
O2567-AF2 @ 12x2_betacart	O2567-AF2	12x2_betacart	2	12	beta_nov2017	cartesian		2352	-6.34334	11.5827	0.422109	1.74243	1.15235	0.796227	0.773616	1.01441	0.0460623	0.362063	0.0455843	0.842398	0.386473	0.218463	0.613527	0.715945	0.263373	0.768041	0.533494	0.633607	0.466506	0.594462	0.45309	121.955	207.764	13.0758	54.086	73.1622	103.881	3724.86	7.99337
O2567-AF2 @ 12x2_cart	O2567-AF2	12x2_cart	2	12	ref2015	dualspace		2352	-5.13057	9.47823	0.402662	1.7503	1.1611	0.786285	0.760322	1.14663	0.0553964	0.389124	0.0455475	0.8399	0.337115	0.233447	0.662885	0.69991	0.271916	0.71843	0.582822	0.61762	0.417178	0.618682	0.435251	106.973	178.963	11.4847	51.0194	67.2663	93.5046	2978.49	8.16687
O2567-AF2 @ 12x2_con	O2567-AF2	12x2_con	2	12	ref2015	dualspace	outer shell constrained	2352	-5.39341	9.61603	0.405394	1.77092	1.17795	0.815638	0.772759	1.15594	0.0559426	0.413341	0.0455217	0.82401	0.367698	0.219178	0.632302	0.701795	0.303457	0.702847	0.57666	0.63324	0.42334	0.609296	0.442015	32.0041	36.1656	6.33863	16.3297	21.0659	31.1518	394.261	4.87672
O2567-AF2 @ 12x2_neigh	O2567-AF2	12x2_neigh	2	12	ref2015	dualspace	neighbourhood only score	2352	-5.65202	10.0213	0.40646	1.77096	1.17769	0.817696	0.781157	1.13513	0.0546246	0.396427	0.0458685	0.832913	0.382943	0.218343	0.617057	0.709707	0.281349	0.709447	0.578558	0.632163	0.421442	0.612179	0.444989	32.3476	33.8696	6.14647	16.5673	21.5269	31.7281	474.377	4.41549
O2567-AF2 @ 12x2_reg	O2567-AF2	12x2_reg	2	12	ref2015	dualspace		2352	-5.27969	9.55626	0.406294	1.77014	1.17592	0.812891	0.770722	1.16269	0.0561327	0.406662	0.0457203	0.828823	0.370497	0.217933	0.629503	0.705801	0.296887	0.700176	0.573832	0.632747	0.426168	0.606814	0.438705	30.1927	29.5197	6.22913	16.4213	21.0847	30.6739	328.626	4.24704
O2567-AF2 @ 12x3_reg	O2567-AF2	12x3_reg	3	12	ref2015	dualspace		2352	-5.23276	9.59535	0.409537	1.75357	1.1612	0.81898	0.759584	1.18238	0.0565546	0.369677	0.0463991	0.844221	0.355786	0.217239	0.644214	0.713957	0.283903	0.706195	0.575965	0.630556	0.424035	0.609857	0.440289	40.4721	40.7868	7.13947	21.0472	27.7252	41.9573	525.21	4.43948
O2567-AF2 @ 15x3_reg	O2567-AF2	15x3_reg	3	12	ref2015	dualspace		2352	-5.79985	9.72916	0.377602	1.79592	1.21194	0.867437	0.812814	1.04203	0.0546531	0.526459	0.0437985	0.799625	0.40273	0.214592	0.59727	0.693327	0.323355	0.687063	0.631807	0.602227	0.368193	0.646252	0.426511	54.0627	47.3158	8.00193	26.9864	38.4045	59.7145	492.503	3.11527
O2567-AF2 @ 8x1_reg	O2567-AF2	8x1_reg	1	12	ref2015	dualspace		2352	-5.61598	10.9251	0.38006	1.80277	1.1726	0.815638	0.766675	1.0517	0.0548824	0.347908	0.0496616	0.857597	0.301325	0.238283	0.698675	0.703261	0.258192	0.748644	0.548645	0.639058	0.451355	0.599449	0.456894	14.6122	15.8156	4.91405	8.96774	10.4304	12.6434	234.876	4.77782
O2567-swissmodel @ 12x1_reg	O2567-swissmodel	12x1_reg	1	12	ref2015	dualspace		1257	-4.81018	10.0861	0.355407	1.39267	1.05008	0.850223	0.83358	0.750439	0.333605	0.600362	0.307825	0.875	0.4	0.0967742	0.6	0.810811	0.472649	0.714286	0.566667	0.722222	0.433333	0.594595	0.531871	19.0147	10.5157	10.1239	13.1729	18.0129	21.2601	74.0456	3.8714
O2567-swissmodel @ 12x2_beta	O2567-swissmodel	12x2_beta	2	12	beta_nov2017	dualspace		1257	-4.67647	11.8113	0.27538	1.37948	1.06509	0.786793	0.782444	0.591781	0.344312	0.591706	0.361095	0.939394	0.2	0.114286	0.8	0.842105	0.378157	0.714286	0.354839	0.8	0.645161	0.421053	0.527478	28.6964	11.2494	14.2846	20.1153	27.6959	36.455	64.5966	1.06427
O2567-swissmodel @ 12x2_betacart	O2567-swissmodel	12x2_betacart	2	12	beta_nov2017	cartesian		1256	-4.6154	10.7607	0.135648	1.48306	1.15933	0.912013	0.869897	0.292658	0.356258	0.86396	0.349839	0.909091	0.2	0.117647	0.8	0.815789	0.44765	0.714286	0.387097	0.791667	0.612903	0.447368	0.532697	108.766	118.695	36.4441	46.1964	76.9577	118.961	694.173	3.55356
O2567-swissmodel @ 12x2_cart	O2567-swissmodel	12x2_cart	2	12	ref2015	cartesian		1256	-2.64728	7.73834	0.142385	1.5035	1.14995	1.06301	1.00446	0.400629	0.470757	0.854315	0.364509	0.84375	0	0.15625	1	0.72973	0.544705	0.6	0.481481	0.7	0.518519	0.513514	0.420409	117.733	131.115	36.1126	50.1112	77.328	116.38	711.307	3.07473
O2567-swissmodel @ 12x2_con	O2567-swissmodel	12x2_con	2	12	ref2015	dualspace	outer shell constrained	1258	-3.0243	8.77379	0.136578	1.38394	1.06314	0.873398	0.832247	0.363669	0.452374	0.762944	0.359862	0.903226	0	0.151515	1	0.777778	0.491304	0.571429	0.413793	0.809524	0.586207	0.444444	0.517477	30.1091	15.6686	14.1708	19.6961	28.4279	34.384	91.4485	2.27789
O2567-swissmodel @ 12x2_neigh	O2567-swissmodel	12x2_neigh	2	12	ref2015	dualspace	neighbourhood only score	1258	-4.20002	10.0355	0.270639	1.40808	1.08303	0.898081	0.895636	0.602915	0.357435	0.660974	0.333868	0.878788	0.2	0.121212	0.8	0.789474	0.490474	0.571429	0.387097	0.826087	0.612903	0.421053	0.526836	32.1995	22.3957	14.9295	20.2025	30.4894	35.2256	142.278	3.5582
O2567-swissmodel @ 12x2_reg	O2567-swissmodel	12x2_reg	2	12	ref2015	dualspace		1260	-3.45361	9.32058	0.281653	1.39066	1.07237	0.864064	0.85473	0.645818	0.37189	0.684652	0.341565	0.909091	0	0.117647	1	0.810811	0.523823	0.625	0.413793	0.772727	0.586207	0.459459	0.491413	28.856	13.5108	15.7873	19.9558	26.8604	33.1968	90.913	2.67021
O2567-swissmodel @ 12x3_reg	O2567-swissmodel	12x3_reg	3	12	ref2015	dualspace		1259	-3.04902	8.67909	0.252208	1.41139	1.09936	0.874848	0.865186	0.614909	0.393214	0.655748	0.352071	0.909091	0	0.142857	1	0.789474	0.493197	0.555556	0.413793	0.772727	0.586207	0.447368	0.460692	39.4839	17.1886	17.866	26.6335	39.516	50.3342	106.292	1.53134
O2567-swissmodel @ 15x3_reg	O2567-swissmodel	15x3_reg	3	15	ref2015	dualspace		1255	-3.07778	9.34608	0.304427	1.31349	0.997501	0.910264	0.882464	0.773996	0.415334	0.532704	0.330137	0.870968	0	0.15625	1	0.75	0.522233	0.714286	0.448276	0.761905	0.551724	0.5	0.526804	57.2182	22.1675	22.4373	42.9026	54.2259	69.8712	137.079	1.16763
O2567-swissmodel @ 8x1_reg	O2567-swissmodel	8x1_reg	1	8	ref2015	dualspace		1259	-3.74867	9.67449	0.29614	1.44066	1.10338	0.931668	0.869439	0.780522	0.388448	0.643209	0.330301	0.923077	0	0.121951	1	0.818182	0.497701	0.7	0.382353	0.75	0.617647	0.454545	0.477478	12.0811	2.44818	7.28762	10.0355	11.8638	13.7614	17.7351	0.236012
O2567-silent @ 12x1_reg	O2567-silent	12x1_reg	1	12	ref2015	dualspace		1997	-3.08071	1.84829		0.248415	0.157966	0.0914628	0.0684372																	16.1703	16.6769	4.11968	8.91937	12.1389	17.7347	351.623	10.1003
O2567-silent @ 12x2_beta	O2567-silent	12x2_beta	2	12	beta_nov2017	dualspace		1997	-0.718826	0.456801		0.0473703	0.0265605	0.01884	0.00570927																	25.3181	22.592	4.20376	12.7198	18.652	28.1699	190.896	3.20443
O2567-silent @ 12x2_betacart	O2567-silent	12x2_betacart	2	12	beta_nov2017	cartesian		1997	-0.222053	0.179096		0.0149535	0.00994592	0.0110728	0.00538235																	118.774	172.071	4.24724	37.9271	62.2609	107.621	1830.37	3.50089
O2567-silent @ 12x2_cart	O2567-silent	12x2_cart	2	12	ref2015	cartesian		1997	-0.186191	0.129288		0.0110278	0.00722103	0.00821797	0.00383474																	116.003	181.777	4.25284	35.6197	59.4491	105.115	2697.89	4.57982
O2567-silent @ 12x2_con	O2567-silent	12x2_con	2	12	ref2015	dualspace	outer shell constrained	1997	-1.17756	0.707596		0.0793364	0.0419521	0.0117583	0.00374979																	28.6324	28.6025	4.25362	12.7654	19.075	31.5513	274.33	3.129
O2567-silent @ 12x2_neigh	O2567-silent	12x2_neigh	2	12	ref2015	dualspace	neighbourhood only score	1997	-0.870328	0.548987		0.0562721	0.0314926	0.0156261	0.00782286																	29.7871	28.805	4.2518	13.2037	20.2062	35.7833	307.299	3.44868
O2567-silent @ 12x2_reg	O2567-silent	12x2_reg	2	12	ref2015	dualspace		1997	-1.19633	0.729148		0.0857949	0.0479604	0.019514	0.00862639																	26.103	24.8704	4.24489	12.6232	18.9467	29.9335	377.863	5.15701
O2567-silent @ 12x3_reg	O2567-silent	12x3_reg	3	12	ref2015	dualspace		1997	-0.237781	0.154236		0.0134836	0.00739382	0.0077684	0.00188285																	34.1514	29.6521	4.19505	15.9428	25.4547	41.1853	352.799	3.31037
O2567-silent @ 15x3_reg	O2567-silent	15x3_reg	3	15	ref2015	dualspace		1997	-1.39134	0.83779		0.0981789	0.0567711	0.0301938	0.016741																	47.6898	44.0591	4.21168	22.101	35.5095	57.1514	529.66	3.19437
O2567-silent @ 8x1_reg	O2567-silent	8x1_reg	1	8	ref2015	dualspace		1997	-0.948633	0.572323		0.066309	0.0376523	0.016966	0.00854641																	10.4241	7.38768	4.11258	6.48311	8.57686	11.0952	91.3165	4.37439

## Sheet: legend
	Scale invariant	Outlier sensitive	Description
Dataset			Three datasets were used. Additionally O2567 was modified three times. One to score identities ("silent") wherein a residue is mutated to itself and the ∆∆G is zero by definition. SWISSMODEL and AlphaFold2 has the mutations converted to uniprot and filtered for the presence of a model. For SwissModel no quality control was applied.
Settings code			Settings used.
Settings: cycles			Number of FastRelax cyles
Settings: aangstroem radius			Radius, as measured centre-of-mass to centre-of-mass, of the neighbour minimised.
Settings: scorefunction			Rosetta scorefunction used.
Settings: space			Dihedral or cartesian or dualspace (a mix of the two, see P. Conway et al. (2013). Relaxation of backbone bond geometry improves protein energy landscape modeling. Protein Science)
Additional settings			Outer shell restrained residues prevents the loss of contacts with the residues beyond the neighbourhood. Neighbourhood only score counts only the neighbourhood.
Counts			Number of successful variants scored. Lower numbers may be due to mismatch in starting residue identity, a technical I/O glitch due to parallelisation and the protein crashing Rosetta.
Lower/Upper fence	N		Tueky fence with k=1.5
PCC	Y		Pearson correlation coefficient
RMSE	N		Root mean square error
MAE	N		Mean absolute error
MDAE	N		Median absolute error
Regression	N		Linear regression
Sensitivity, Specificity, False discovery rate, Fallout, Accuracy, Phi coefficient	-		Classification metrics. For definitions see https://en.wikipedia.org/wiki/Confusion_matrix
Phi coefficient			Peason phi coefficient is also known as the Matthew's correlation coefficient (MCC).
... classified at 0 kcal/mol cutoff	Y		Two cutoffs are used in the litterature, zero and plus two kcal/mol. Do note that zero cutoff is scale invariant, but +2 kcal/mol is not.
… classified at 2 kcal/mol cutoff	N		In the manuscript this is of interest.
Time			This is the time taken to perform the calculations starting by loading the model in PyRosetta from a string. I.e. reading from disc the PDB block or the retrieval from the web is not counted.
