# Supplementary material for: Venus: Elucidating the Impact of Amino Acid Variants on Protein Function Beyond Structure Destabilisation
Source: J Mol Biol. 2022 Jun 15;434(11):167567. doi: 10.1016/j.jmb.2022.167567 (PMC9742853; doi:10.1016/j.jmb.2022.167567)
Supplement: Supplementary Table 2 [file mmc2.xlsx]

## Sheet: SI_table2new
protein_uniprot	mutation	protein_gene_name	protein_uniprot_name	protein_recommended_name	mutation_from_residue	mutation_to_residue	mutation_residue_index	mutation_apriori_effect	structural_position	structural_chain	structural_code	structural_has_conservation	structural_N_atoms	structural_has_all_heavy_atoms	structural_SASA	structural_SASA_sidechain	structural_RSA	structural_simbai_ddG	structural_SS	structural_buried	structural_bfactor	structural_closest_ligand	structural_distance_to_closest_ligand	ddG_ddG	ddG_rmsd	ddG_dsol	ddG_score_fxn	ddG_ddG_residue	ddG_cycles	ddG_radius	ddG_neighbouring_ligand	ddG_n_constraints	ddG_neighbours	status
Q29974	S10E	HLA-DRB1	2B1G_HUMAN	HLA class II histocompatibility antigen, DRB1-16 beta chain	S	E	10	The mutation changes one amino acid to another that is differently charged, bigger, more rigid.	10	A	5v4m	FALSE	6	TRUE	69.5377	64.3102	0.486278	0.528793	Loop	FALSE	38.13	[NAG]1A.H12:_	16.8454	0.221388	0.00473971	0.0334161	ref2015	0.189207	1	8	FALSE	0	7	success
P49902	E401H	NT5C2	5NTC_HUMAN	Cytosolic purine 5'-nucleotidase	E	H	401	The mutation changes one amino acid to another that is differently charged, from a non-aromatic to an aromatic, differently shaped.	401	A	5l50	TRUE	9	TRUE	120.069	96.6249	0.561071	0.294521	Helix	FALSE	78.48	None	None	1.7772	0.00779829	1.21284	ref2015	2.54342	1	12	FALSE	0	12	success
Q8NF67	K66Y	ANKRD20A12P	A2012_HUMAN	Putative ankyrin repeat domain-containing protein 20A12 pseudogene	K	Y	66	The mutation changes one amino acid to another that is differently charged, from a non-aromatic to an aromatic, differently shaped.	66	A	AF-Q8NF67	FALSE	9	TRUE	140.74	140.74	0.611911	0.239069	Helix	FALSE	80.98	None	None	-2.34678	0.423451	-1.45962	ref2015	1.55652	1	12	FALSE	0	18	success
Q9UH17	E164S	APOBEC3B	ABC3B_HUMAN	DNA dC->dU-editing enzyme APOBEC-3B	E	S	164	The mutation changes one amino acid to another that is differently charged, smaller, more flexible.	164	A	5tkm	TRUE	9	TRUE	141.12	122.268	0.65944	0.367469	Loop	FALSE	53.53	None	None	2.67926	0.00529978	-1.49457	ref2015	-0.311161	1	12	FALSE	0	12	(initial run)
Q9UKV3	S481Q	ACIN1	ACINU_HUMAN	Apoptotic chromatin condensation inducer in the nucleus	S	Q	481	The mutation changes one amino acid to another that is bigger, more rigid.	481	A	AF-Q9UKV3	FALSE	6	TRUE	100.161	70.4231	0.700423	-0.126152	Loop	FALSE	38.7	None	None	-0.633918	0.0728288	0.517219	ref2015	0.84646	1	12	FALSE	0	7	success
Q86TX2	D326H	ACOT1	ACOT1_HUMAN	Acyl-coenzyme A thioesterase 1	D	H	326	The mutation changes one amino acid to another that is differently charged, from a non-aromatic to an aromatic, differently shaped.	326	A	based upon 3hlk.1.A	TRUE	8	TRUE	8.30617	1.65679	0.044418	0.566577	Loop	TRUE	0.94	None	None	16.4605	0.0622919	-5.82539	ref2015	3.54851	1	12	FALSE	0	42	success
Q96QF7	T459M	GCNA	ACRC_HUMAN	Acidic repeat-containing protein	T	M	459	The mutation changes one amino acid to another that is differently shaped, more hydrophobic.	459	A	AF-Q96QF7	FALSE	7	TRUE	110.774	74.2863	0.679597	0.125222	Loop	FALSE	37.77	None	None	1.08688	0.161559	-0.858016	ref2015	2.65078	1	12	FALSE	0	7	success
Q08462	Q577W	ADCY2	ADCY2_HUMAN	Adenylate cyclase type 2	Q	W	577	The mutation changes one amino acid to another that is from a non-aromatic to an aromatic, differently shaped, more hydrophobic.	577	A	AF-Q08462	FALSE	9	TRUE	58.2539	58.2539	0.272215	-0.169731	Loop	FALSE	80.14	None	None	1.68009	0.00940204	-2.02313	ref2015	2.20107	1	12	FALSE	0	21	success
Q08462	V463I	ADCY2	ADCY2_HUMAN	Adenylate cyclase type 2	V	I	463	The mutation changes one amino acid to another that is bigger.	463	A	AF-Q08462	FALSE	7	TRUE	0.194453	0	0.00117851	1.23745	Sheet	TRUE	95.99	None	None	0.297165	0.0113811	-0.0395051	ref2015	0.456284	1	8	FALSE	0	13	success
Q8N4X5	Q66W	AFAP1L2	AF1L2_HUMAN	Actin filament-associated protein 1-like 2	Q	W	66	The mutation changes one amino acid to another that is from a non-aromatic to an aromatic, differently shaped, more hydrophobic.	66	A	AF-Q8N4X5	FALSE	9	TRUE	159.663	147.078	0.746091	0.186908	Loop	FALSE	37.07	None	None	3.9893	0.0153181	1.51206	ref2015	2.43936	1	12	FALSE	0	7	success
Q9H553	L99L	ALG2	ALG2_HUMAN	Alpha-1,3/1,6-mannosyltransferase ALG2	L	L	99	The mutation changes one amino acid to another that is identical.	99	A	AF-Q9H553	FALSE	8	TRUE	76.1308	76.1308	0.39859	0.723101	Helix	FALSE	96.88	None	None	4.05066	0.0236974	1.61251	ref2015	1.03017	1	12	FALSE	0	26	success
Q99218	L191G	AMELY	AMELY_HUMAN	Amelogenin, Y isoform	L	G	191	The mutation changes one amino acid to another that is more polar, smaller, more flexible.	191	A	AF-Q99218	FALSE	8	TRUE	180.12	164.246	0.943036	-1.09415	Loop	FALSE	55.3	None	None	0.864125	0.00511228	-0.520862	ref2015	-1.04339	1	12	FALSE	0	8	success
P19961	V385S	AMY2B	AMY2B_HUMAN	Alpha-amylase 2B	V	S	385	The mutation changes one amino acid to another that is more polar, smaller, more flexible.	385	A	based upon 1kgx.1.A	TRUE	7	TRUE	5.14125	0	0.0311591	2.73038	Loop	TRUE	0.98	[NAG]497.O7:B	31.1211	6.23524	0.0380383	7.41067	ref2015	-2.44212	1	12	FALSE	0	37	(initial run)
A6NL99	N252I	AQP7P3	AQP73_HUMAN	Putative aquaporin-7-like protein 3	N	I	252	The mutation changes one amino acid to another that is differently shaped, more hydrophobic.	252	A	AF-A6NL99	FALSE	8	TRUE	81.3148	81.3148	0.434838	-0.0358197	Loop	FALSE	88.07	None	None	15.2956	0.0201267	-1.18329	ref2015	5.94278	1	12	FALSE	0	20	success
Q9HCE6	L714G	ARHGEF10L	ARGAL_HUMAN	Rho guanine nucleotide exchange factor 10-like protein	L	G	714	The mutation changes one amino acid to another that is more polar, smaller, more flexible.	714	A	AF-Q9HCE6	FALSE	8	TRUE	1.38327	1.38327	0.00724227	3.38329	Sheet	TRUE	87.67	None	None	9.04104	0.17599	0.0358602	ref2015	-0.467561	1	12	FALSE	0	47	success
P29374	E660Y	ARID4A	ARI4A_HUMAN	AT-rich interactive domain-containing protein 4A	E	Y	660	The mutation changes one amino acid to another that is differently charged, bigger, from a non-aromatic to an aromatic.	660	A	AF-P29374	FALSE	9	TRUE	108.213	80.5943	0.505669	0.0550229	Loop	FALSE	41.26	None	None	-34698.1	43.9223	-271.053	ref2015	2.13831	1	12	FALSE	0	7	success
Q9NVJ2	L149W	ARL8B	ARL8B_HUMAN	ADP-ribosylation factor-like protein 8B	L	W	149	The mutation changes one amino acid to another that is bigger, from a non-aromatic to an aromatic.	149	A	2al7	TRUE	8	TRUE	4.0661	3.52656	0.0212885	1.33948	Helix	TRUE	17.02	[GDP]2.O2B:_	16.2965	11.2395	0.154661	-2.25335	ref2015	2.49758	1	12	FALSE	0	33	success
Q7Z3E5	R388V	ARMC9	ARMC9_HUMAN	LisH domain-containing protein ARMC9	R	V	388	The mutation changes one amino acid to another that is differently charged, differently shaped.	388	A	AF-Q7Z3E5	FALSE	11	TRUE	18.2062	18.2062	0.0687028	0.454379	Helix	TRUE	94.19	None	None	-2.36645	0.0420728	-12.9244	ref2015	-0.417945	1	12	FALSE	0	36	(initial run)
Q5T2E6	M508K	ARMH3	ARMD3_HUMAN	Armadillo-like helical domain-containing protein 3	M	K	508	The mutation changes one amino acid to another that is differently charged, bigger.	508	A	AF-Q5T2E6	FALSE	8	TRUE	25.5909	14.7381	0.126064	2.57099	Helix	TRUE	95.51	None	None	1.51202	0.0623053	1.56359	ref2015	0.538648	1	12	FALSE	0	34	(initial run)
Q9H765	D205I	ASB8	ASB8_HUMAN	Ankyrin repeat and SOCS box protein 8	D	I	205	The mutation changes one amino acid to another that is differently charged, differently shaped.	205	A	AF-Q9H765	FALSE	8	TRUE	90.1993	86.157	0.482349	-0.0628487	Helix	FALSE	80.1	None	None	-1.43156	0.0183461	-1.97111	ref2015	2.11009	1	12	FALSE	0	18	success
Q13625	E307T	TP53BP2	ASPP2_HUMAN	Apoptosis-stimulating of p53 protein 2	E	T	307	The mutation changes one amino acid to another that is differently charged, differently shaped.	307	A	AF-Q13625	FALSE	9	TRUE	76.8473	76.1339	0.3591	0.476356	Helix	FALSE	93.58	None	None	0.613941	0.117829	-4.51623	ref2015	1.80788	1	12	FALSE	0	15	success
O60312	D989H	ATP10A	AT10A_HUMAN	Probable phospholipid-transporting ATPase VA	D	H	989	The mutation changes one amino acid to another that is differently charged, from a non-aromatic to an aromatic, differently shaped.	989	A	AF-O60312	FALSE	8	TRUE	72.431	69.2452	0.387332	0.326997	Helix	FALSE	94.01	None	None	2.65373	0.00939767	0.32024	ref2015	2.47418	1	12	FALSE	0	23	(initial run)
Q9H1Z8	L18C	ECRG4	AUGN_HUMAN	Augurin	L	C	18	The mutation changes one amino acid to another that is more polar, smaller.	18	A	AF-Q9H1Z8	FALSE	8	TRUE	109.291	109.291	0.572202	0.510475	Helix	FALSE	79.56	None	None	2.85547	0.00377115	0.20729	ref2015	1.89657	1	12	FALSE	0	15	success
Q8WZ19	S2H	KCTD13	BACD1_HUMAN	BTB/POZ domain-containing adapter for CUL3-mediated RhoA degradation protein 1	S	H	2	The mutation changes one amino acid to another that is differently charged, bigger, from a non-aromatic to an aromatic, more rigid.	2	A	AF-Q8WZ19	FALSE	6	TRUE	120.566	95.8777	0.843121	-0.489108	Loop	FALSE	42.08	None	None	1.17392	3.71e-05	0.00245908	ref2015	1.0646	1	12	FALSE	0	5	success
Q13072	A2D	BAGE	BAGE1_HUMAN	B melanoma antigen 1	A	D	2	The mutation changes one amino acid to another that is differently charged, bigger.	2	A	AF-Q13072	FALSE	5	TRUE	82.5745	80.8131	0.682434	-0.168714	Helix	FALSE	83.37	None	None	-0.258047	0	0.190931	ref2015	-0.334785	1	8	FALSE	0	6	success
Q8IWZ6	E330L	BBS7	BBS7_HUMAN	Bardet-Biedl syndrome 7 protein	E	L	330	The mutation changes one amino acid to another that is differently charged, differently shaped.	330	A	AF-Q8IWZ6	FALSE	9	TRUE	119.892	103.997	0.560244	0.171554	Loop	FALSE	45.88	None	None	0.788741	0.132461	-2.92281	ref2015	0.656215	1	12	FALSE	0	13	success
Q9NYM9	M1I	BET1L	BET1L_HUMAN	BET1-like protein	M	I	1	The mutation changes one amino acid to another that is differently shaped.	1	A	AF-Q9NYM9	FALSE	8	TRUE	228.896	207.843	1.12757	-0.748679	Loop	FALSE	44.23	None	None	-0.086581	1.66e-05	0.0191864	ref2015	0.0191286	1	12	FALSE	0	5	success
P78537	F98T	BLOC1S1	BL1S1_HUMAN	Biogenesis of lysosome-related organelles complex 1 subunit 1	F	T	98	The mutation changes one amino acid to another that is more polar, smaller.	98	A	AF-P78537	FALSE	11	TRUE	129.469	129.305	0.567845	0.599832	Helix	FALSE	98.53	None	None	-1.26647	0.56224	0.149378	ref2015	-1.05042	1	12	FALSE	0	15	success
P51813	E515A	BMX	BMX_HUMAN	Cytoplasmic tyrosine-protein kinase BMX	E	A	515	The mutation changes one amino acid to another that is differently charged, smaller.	515	A	3sxs	TRUE	9	TRUE	45.4905	45.4905	0.212572	0.58847	Helix	FALSE	18.9	[PP2]1.H08:_	17.1358	0.905553	0.047228	-6.51766	ref2015	-0.0430362	1	12	FALSE	0	29	success
Q9UMX3	I14E	BOK	BOK_HUMAN	Bcl-2-related ovarian killer protein	I	E	14	The mutation changes one amino acid to another that is differently charged, differently shaped.	14	A	AF-Q9UMX3	FALSE	8	TRUE	70.5303	70.5303	0.361694	1.71664	Helix	FALSE	75.26	None	None	1.34361	0.00090578	1.46899	ref2015	-1.82548	1	12	FALSE	0	15	success
Q9HAW0	T59A	BRF2	BRF2_HUMAN	Transcription factor IIIB 50 kDa subunit	T	A	59	The mutation changes one amino acid to another that is smaller, more hydrophobic.	59	A	AF-Q9HAW0	FALSE	7	TRUE	75.9771	55.6444	0.466117	0.636773	Helix	FALSE	60.48	None	None	-17.2564	3.79256	-4.10621	ref2015	1.14383	1	12	FALSE	0	18	success
Q76B58	N168S	BRINP3	BRNP3_HUMAN	BMP/retinoic acid-inducible neural-specific protein 3	N	S	168	The mutation changes one amino acid to another that is smaller, more flexible.	168	A	AF-Q76B58	FALSE	8	TRUE	179.325	151.739	0.958955	-0.0598564	Loop	FALSE	42.39	None	None	-2.32387	0.0366591	0.154488	ref2015	-0.0476007	1	12	FALSE	0	7	success
Q9GZN4	K287L	PRSS22	BSSP4_HUMAN	Brain-specific serine protease 4	K	L	287	The mutation changes one amino acid to another that is differently charged, differently shaped.	287	A	AF-Q9GZN4	FALSE	9	TRUE	197.684	172.219	0.859494	0.550878	Helix	FALSE	97.49	None	None	-0.535779	0.0125843	0.183446	ref2015	1.39602	1	12	FALSE	0	16	success
O14981	A768R	BTAF1	BTAF1_HUMAN	TATA-binding protein-associated factor 172	A	R	768	The mutation changes one amino acid to another that is differently charged, bigger.	768	A	AF-O14981	FALSE	5	TRUE	52.4404	52.1072	0.433392	0.531009	Helix	FALSE	89.4	None	None	-0.753196	0.0306036	1.72576	ref2015	1.39348	1	12	FALSE	0	22	success
Q8NCU7	P280P	C2CD4A	C2C4A_HUMAN	C2 calcium-dependent domain-containing protein 4A	P	P	280	The mutation changes one amino acid to another that is identical.	280	A	AF-Q8NCU7	FALSE	7	TRUE	99.8619	68.6049	0.648454	0.173401	Loop	FALSE	51.58	None	None	1.28153	0.101429	1.09923	ref2015	-0.280305	1	12	FALSE	0	18	success
Q9H8G2	M146D	CAAP1	CAAP1_HUMAN	Caspase activity and apoptosis inhibitor 1	M	D	146	The mutation changes one amino acid to another that is differently charged, differently shaped.	146	A	AF-Q9H8G2	FALSE	8	TRUE	9.0393	9.0393	0.0445285	3.75292	Helix	TRUE	90.4	None	None	5.68266	1.67216	3.93394	ref2015	-0.8994	1	12	FALSE	0	31	success
Q9Y6J0	G815D	CABIN1	CABIN_HUMAN	Calcineurin-binding protein cabin-1	G	D	815	The mutation changes one amino acid to another that is differently charged, bigger, more rigid.	815	A	AF-Q9Y6J0	FALSE	4	TRUE	9.58422	0.181188	0.0988064	2.07528	Helix	TRUE	82.27	None	None	-5.13074	0.0228523	5.66632	ref2015	-1.21007	1	12	FALSE	0	25	success
Q9NZU7	M368G	CABP1	CABP1_HUMAN	Calcium-binding protein 1	M	G	368	The mutation changes one amino acid to another that is more polar, smaller, more flexible.	368	A	3ox6	TRUE	8	TRUE	77.5893	75.2122	0.382213	1.49244	Helix	FALSE	73.1	[HEZ]3.H14:_	5.83218	-4.12833	0.188278	-0.773517	ref2015	-4.52152	1	12	FALSE	0	27	success
P49913	K158A	CAMP	CAMP_HUMAN	Cathelicidin antimicrobial peptide	K	A	158	The mutation changes one amino acid to another that is differently charged, smaller.	158	A	5nmn	FALSE	22	TRUE	135.11	130.198	0.587436	0.518968	Helix	FALSE	14.15	None	None	0.12381	0.143475	-2.33796	ref2015	0.516258	1	12	TRUE	0	15	success
P53634	P59G	CTSC	CATC_HUMAN	Dipeptidyl peptidase 1	P	G	59	The mutation changes one amino acid to another that is from an aromatic to a non-aromatic, smaller, more rigid.	59	A	4oel	TRUE	7	TRUE	134.276	131.099	0.871923	-0.392793	Loop	FALSE	27.33	[NAG]4.H13:_	20.4525	1.82918	0.0165437	-0.563115	ref2015	3.84848	1	12	FALSE	0	14	success
P16152	K96E	CBR1	CBR1_HUMAN	Carbonyl reductase [NADPH] 1	K	E	96	The mutation changes one amino acid to another that is differently charged, smaller.	96	A	1wma	TRUE	9	TRUE	116.493	112.824	0.506493	0.623115	Loop	FALSE	12.55	[PE5]11.H32:_	1.81073	0.632903	0.0782213	-3.89008	ref2015	-1.09	1	12	TRUE	0	19	success
Q8N4T8	K72G	CBR4	CBR4_HUMAN	Carbonyl reductase family member 4	K	G	72	The mutation changes one amino acid to another that is differently charged, smaller, more flexible.	72	A	4cqm	TRUE	5	FALSE	92.8207	63.0435	0.403568	0.90367	Helix	FALSE	99.56	[NAP]5.H03:_	17.1498	4.69278	0.00871204	-2.93392	ref2015	1.15901	1	12	FALSE	0	16	success
Q53HC0	S188M	CCDC92	CCD92_HUMAN	Coiled-coil domain-containing protein 92	S	M	188	The mutation changes one amino acid to another that is bigger, more rigid, more hydrophobic.	188	A	AF-Q53HC0	FALSE	6	TRUE	101.725	88.3485	0.711362	0.0878556	Loop	FALSE	43.24	None	None	-226.557	0.0178078	-3.80233	ref2015	3.28437	1	12	FALSE	0	6	success
P80098	A3Q	CCL7	CCL7_HUMAN	C-C motif chemokine 7	A	Q	3	The mutation changes one amino acid to another that is bigger, more polar.	3	A	AF-P80098	FALSE	5	TRUE	81.5878	79.9636	0.674279	-0.105057	Helix	FALSE	71.31	None	None	-0.015205	0.00681578	0.276896	ref2015	-0.137504	1	12	FALSE	0	10	success
P08218	S39Y	CELA2B	CEL2B_HUMAN	Chymotrypsin-like elastase family member 2B	S	Y	39	The mutation changes one amino acid to another that is bigger, from a non-aromatic to an aromatic, more rigid, more hydrophobic.	39	A	based upon 1bru.1.A	FALSE	6	TRUE	53.4634	38.5807	0.37387	0.0511116	Loop	FALSE	0.93	[1NB]1.O5:P	18.9911	1.18846	0.128097	-4.19339	ref2015	5.14672	1	12	FALSE	0	24	success
Q8N6W0	V270P	CELF5	CELF5_HUMAN	CUGBP Elav-like family member 5	V	P	270	The mutation changes one amino acid to another that is from a non-aromatic to an aromatic, smaller, more flexible, more polar.	270	A	AF-Q8N6W0	FALSE	7	TRUE	150.43	126.407	0.911697	-0.708201	Loop	FALSE	41.95	None	None	901.836	52.9402	20.0369	ref2015	-2.44045	1	12	FALSE	0	6	success
Q92674	V683K	CENPI	CENPI_HUMAN	Centromere protein I	V	K	683	The mutation changes one amino acid to another that is differently charged, differently shaped.	683	A	AF-Q92674	FALSE	7	TRUE	0.137842	0.137842	0.000835403	2.99334	Loop	TRUE	82.91	None	None	0.302266	0.0839803	1.97954	ref2015	-0.226081	1	8	FALSE	0	12	success
O43633	S87Q	CHMP2A	CHM2A_HUMAN	Charged multivesicular body protein 2a	S	Q	87	The mutation changes one amino acid to another that is bigger, more rigid.	87	A	AF-O43633	FALSE	6	TRUE	11.7251	11.7251	0.0819937	1.44533	Helix	TRUE	93.06	None	None	-4.02571	0.403268	3.00628	ref2015	0.253966	1	12	FALSE	0	25	success
Q5T280	E185F	SPOUT1	CI114_HUMAN	Putative methyltransferase C9orf114	E	F	185	The mutation changes one amino acid to another that is differently charged, bigger.	185	A	4rg1	TRUE	5	FALSE	42.5997	40.1415	0.199064	-0.452887	Loop	TRUE	45.44	[SAH]6.H02:_	15.3681	3.65822	0.0564669	-5.10394	ref2015	2.34832	1	12	FALSE	0	20	success
Q96FZ5	P31P	CMTM7	CKLF7_HUMAN	CKLF-like MARVEL transmembrane domain-containing protein 7	P	P	31	The mutation changes one amino acid to another that is identical.	31	A	AF-Q96FZ5	FALSE	7	TRUE	133.237	121.303	0.865173	-0.30338	Helix	FALSE	41.98	None	None	-1.74639	0.684339	0.458551	ref2015	0.00116715	1	12	FALSE	0	8	success
Q9ULY5	V208Q	CLEC4E	CLC4E_HUMAN	C-type lectin domain family 4 member E	V	Q	208	The mutation changes one amino acid to another that is more polar, differently shaped.	208	A	3wh2	TRUE	7	TRUE	123.053	114.616	0.745778	-0.394812	Sheet	FALSE	14.4	[FLC]3.H05:_	27.8363	-0.170495	0.0102823	1.14581	ref2015	-1.02708	1	12	TRUE	0	21	(initial run)
O00299	L68D	CLIC1	CLIC1_HUMAN	Chloride intracellular channel protein 1	L	D	68	The mutation changes one amino acid to another that is differently charged, equally sized.	68	A	4k0n	TRUE	8	TRUE	13.5074	13.5074	0.0707193	3.81954	Sheet	TRUE	10.52	[MLI]1.O7:_	13.6686	7.62361	0.0483968	6.66799	ref2015	-1.14685	1	12	FALSE	0	28	success
Q9UBY8	T162G	CLN8	CLN8_HUMAN	Protein CLN8	T	G	162	The mutation changes one amino acid to another that is smaller, more flexible.	162	A	AF-Q9UBY8	FALSE	7	TRUE	0	0	0	2.0464	Helix	TRUE	98.26	None	None	2.7834	0.0502692	-1.62214	ref2015	-2.05205	1	12	FALSE	0	43	success
Q7Z7G1	P420Y	CLNK	CLNK_HUMAN	Cytokine-dependent hematopoietic cell linker	P	Y	420	The mutation changes one amino acid to another that is bigger, more rigid, more hydrophobic.	420	A	AF-Q7Z7G1	FALSE	7	TRUE	91.4591	78.5826	0.59389	0.0773895	Loop	FALSE	78.66	None	None	1.90474	0.267901	3.22644	ref2015	5.83414	1	12	FALSE	0	19	success
Q8NCR9	T111M	CLRN3	CLRN3_HUMAN	Clarin-3	T	M	111	The mutation changes one amino acid to another that is differently shaped, more hydrophobic.	111	A	AF-Q8NCR9	FALSE	7	TRUE	0	0	0	0.48288	Helix	TRUE	91.9	None	None	-3.23386	0.177973	-5.88014	ref2015	2.3479	1	12	FALSE	0	45	success
O75746	Y481M	SLC25A12	CMC1_HUMAN	Calcium-binding mitochondrial carrier protein Aralar1	Y	M	481	The mutation changes one amino acid to another that is from an aromatic to a non-aromatic, smaller.	481	A	AF-O75746	FALSE	12	TRUE	98.1463	89.2019	0.384888	0.819868	Helix	FALSE	90.07	None	None	1.53657	0.0172418	0.976392	ref2015	0.820591	1	12	FALSE	0	25	success
Q5EBM0	C85S	CMPK2	CMPK2_HUMAN	UMP-CMP kinase 2, mitochondrial	C	S	85	The mutation changes one amino acid to another that is equally sized, more flexible.	85	A	AF-Q5EBM0	FALSE	6	TRUE	22.5095	22.5095	0.152091	2.16169	Helix	TRUE	91.04	None	None	0.174167	0.0286438	2.37898	ref2015	-3.48151	1	12	FALSE	0	29	success
Q96M20	L128G	CNBD2	CNBD2_HUMAN	Cyclic nucleotide-binding domain-containing protein 2	L	G	128	The mutation changes one amino acid to another that is more polar, smaller, more flexible.	128	A	AF-Q96M20	FALSE	8	TRUE	1.2692	1.2692	0.00664505	3.38615	Helix	TRUE	93.59	None	None	-0.948372	0.638885	7.25868	ref2015	-1.84756	1	12	FALSE	0	41	success
Q15021	E758D	NCAPD2	CND1_HUMAN	Condensin complex subunit 1	E	D	758	The mutation changes one amino acid to another that is smaller.	758	A	AF-Q15021	FALSE	9	TRUE	19.9436	19.9436	0.0931945	1.71334	Helix	TRUE	93.35	None	None	-1.85036	0.121793	-0.396888	ref2015	-0.241531	1	12	FALSE	0	26	success
Q32M92	W165C	C15orf32	CO032_HUMAN	Uncharacterized protein C15orf32	W	C	165	The mutation changes one amino acid to another that is more polar, from an aromatic to a non-aromatic, smaller.	165	A	AF-Q32M92	FALSE	14	TRUE	167.059	166.72	0.632799	0.502043	Helix	FALSE	47.52	None	None	0.196943	0.0031855	-0.12519	ref2015	0.0542953	1	8	FALSE	0	9	success
O15432	A130Y	SLC31A2	COPT2_HUMAN	Probable low affinity copper uptake protein 2	A	Y	130	The mutation changes one amino acid to another that is bigger, from a non-aromatic to an aromatic.	130	A	AF-O15432	FALSE	5	TRUE	61.3071	56.3254	0.50667	0.0738176	Helix	FALSE	91.68	None	None	0.317561	0.0743003	2.6746	ref2015	2.74782	1	12	FALSE	0	19	success
O60397	I60I	COX7A2P2	COX7S_HUMAN	Putative cytochrome c oxidase subunit 7A3, mitochondrial	I	I	60	The mutation changes one amino acid to another that is identical.	60	A	based upon 2y69.1.I	TRUE	8	TRUE	116.398	115.455	0.596913	0.286791	Helix	FALSE	0.75	[PGV]1263.H27:C	14.7895	-2.26786	0.0120762	-0.960011	ref2015	0.0730593	1	12	FALSE	0	22	success
Q9NR63	E505F	CYP26B1	CP26B_HUMAN	Cytochrome P450 26B1	E	F	505	The mutation changes one amino acid to another that is differently charged, bigger.	505	A	AF-Q9NR63	FALSE	9	TRUE	143.116	137.217	0.668765	0.278484	Helix	FALSE	33.93	None	None	-0.946294	0.100603	-1.23559	ref2015	4.18675	1	12	FALSE	0	14	success
Q8IYJ1	Q492Y	CPNE9	CPNE9_HUMAN	Copine-9	Q	Y	492	The mutation changes one amino acid to another that is from a non-aromatic to an aromatic, differently shaped, more hydrophobic.	492	A	AF-Q8IYJ1	FALSE	9	TRUE	19.8893	19.8893	0.0929407	0.0755301	Sheet	TRUE	94.8	None	None	-1.35492	0.0144228	-3.87086	ref2015	1.31284	1	12	FALSE	0	37	success
Q9NZV1	T83T	CRIM1	CRIM1_HUMAN	Cysteine-rich motor neuron 1 protein	T	T	83	The mutation changes one amino acid to another that is identical.	83	A	AF-Q9NZV1	FALSE	7	TRUE	66.621	66.621	0.408718	0.700821	Loop	FALSE	88.4	None	None	-11.6771	0.313463	-3.30296	ref2015	-0.120066	1	12	FALSE	0	35	(initial run)
Q5BKX5	L122Q	C19orf54	CS054_HUMAN	UPF0692 protein C19orf54	L	Q	122	The mutation changes one amino acid to another that is more polar, differently shaped.	122	A	AF-Q5BKX5	FALSE	8	TRUE	5.21882	0	0.0273237	3.22064	Loop	TRUE	90.29	None	None	4.03519	0.137598	6.54753	ref2015	0.476763	1	12	FALSE	0	44	success
P15509	Y150M	CSF2RA	CSF2R_HUMAN	Granulocyte-macrophage colony-stimulating factor receptor subunit alpha	Y	M	150	The mutation changes one amino acid to another that is from an aromatic to a non-aromatic, smaller.	150	A	4rs1	TRUE	12	TRUE	0	0	0	1.63613	Sheet	TRUE	47.33	[NAG]1.H01:_	6.92225	-16.8547	0.127084	-5.37948	ref2015	0.434549	1	12	TRUE	0	43	(initial run)
Q02221	L49Y	COX6A2	CX6A2_HUMAN	Cytochrome c oxidase subunit 6A2, mitochondrial	L	Y	49	The mutation changes one amino acid to another that is bigger, from a non-aromatic to an aromatic.	49	A	AF-Q02221	FALSE	8	TRUE	106.94	79.5603	0.559893	0.311203	Helix	FALSE	97.43	None	None	0.10235	3.35204	-0.255081	ref2015	0.11253	1	8	FALSE	0	7	success
O75712	R42Q	GJB3	CXB3_HUMAN	Gap junction beta-3 protein	R	Q	42	The mutation changes one amino acid to another that is differently charged, differently shaped.	42	A	AF-O75712	FALSE	11	TRUE	182.549	176.268	0.688863	0.149033	Helix	FALSE	88.85	None	None	0.129614	0.0131656	0.111175	ref2015	-0.547398	1	12	FALSE	0	19	success
Q6PEY0	R7E	GJB7	CXB7_HUMAN	Gap junction beta-7 protein	R	E	7	The mutation changes one amino acid to another that is differently charged, smaller.	7	A	AF-Q6PEY0	FALSE	11	TRUE	144.471	143.992	0.545175	0.545233	Helix	FALSE	54.86	None	None	1.25444	0.0429115	-0.611858	ref2015	-1.12211	1	12	FALSE	0	17	success
A6NN92	P164I	GJE1	CXE1_HUMAN	Putative gap junction epsilon-1 protein	P	I	164	The mutation changes one amino acid to another that is bigger, from an aromatic to a non-aromatic, more rigid, more hydrophobic.	164	A	AF-A6NN92	FALSE	7	TRUE	16.258	16.0984	0.105572	0.412771	Loop	TRUE	89.35	None	None	4.77232	0.166382	-3.17505	ref2015	6.75851	1	12	FALSE	0	29	success
Q99418	E117T	CYTH2	CYH2_HUMAN	Cytohesin-2	E	T	117	The mutation changes one amino acid to another that is differently charged, differently shaped.	117	A	1r8s	FALSE	9	TRUE	66.4725	66.4725	0.310619	0.500956	Loop	FALSE	16.1	[SO3]6.O3:_	8.37028	2.22935	0.0349214	-3.79134	ref2015	-1.34769	1	12	TRUE	0	30	success
Q6ZN68	S177Y	DPY19L2P2	D19P2_HUMAN	Putative C-mannosyltransferase DPY19L2P2	S	Y	177	The mutation changes one amino acid to another that is bigger, from a non-aromatic to an aromatic, more rigid, more hydrophobic.	177	A	AF-Q6ZN68	FALSE	6	TRUE	46.6955	46.215	0.326542	0.0589283	Helix	FALSE	90.16	None	None	1.12511	0.0443779	-2.19416	ref2015	1.17945	1	12	FALSE	0	18	success
Q5VWQ8	P991W	DAB2IP	DAB2P_HUMAN	Disabled homolog 2-interacting protein	P	W	991	The mutation changes one amino acid to another that is bigger, more rigid, more hydrophobic.	991	A	AF-Q5VWQ8	FALSE	7	TRUE	144.612	123.21	0.939038	-0.118989	Loop	FALSE	35.76	None	None	4.923	0.0974786	0.214566	ref2015	5.32141	1	12	FALSE	0	7	(initial run)
Q96PH6	L5E	DEFB118	DB118_HUMAN	Beta-defensin 118	L	E	5	The mutation changes one amino acid to another that is differently charged, differently shaped.	5	A	AF-Q96PH6	FALSE	8	TRUE	132.221	126.134	0.692256	-0.225901	Helix	FALSE	68.36	None	None	-0.940202	0.00155505	1.50566	ref2015	-1.89007	1	12	FALSE	0	12	success
O95822	A10L	MLYCD	DCMC_HUMAN	Malonyl-CoA decarboxylase, mitochondrial	A	L	10	The mutation changes one amino acid to another that is bigger.	10	A	AF-O95822	FALSE	5	TRUE	108.813	90.9037	0.899277	0.0221279	Loop	FALSE	30.95	None	None	-0.818635	0.000113315	0.404562	ref2015	0.710687	1	12	FALSE	0	7	success
P06132	R332K	UROD	DCUP_HUMAN	Uroporphyrinogen decarboxylase	R	K	332	The mutation changes one amino acid to another that is smaller.	332	A	1r3s	TRUE	11	TRUE	31.0074	31.0074	0.117009	1.554	Loop	TRUE	24.97	[1CP]1.O1R:_	18.7682	-3.41525	0.028297	0.0233949	ref2015	-0.382316	1	12	FALSE	0	33	success
Q9UMR2	K92I	DDX19B	DD19B_HUMAN	ATP-dependent RNA helicase DDX19B	K	I	92	The mutation changes one amino acid to another that is differently charged, differently shaped.	92	A	6b4k	TRUE	22	TRUE	119.373	113.335	0.519012	0.246385	Loop	FALSE	49.22	[ANP]2.HN61:_	8.44655	2.05316	0.0200246	-4.74812	ref2015	1.69098	1	12	FALSE	0	19	success
Q16832	N280V	DDR2	DDR2_HUMAN	Discoidin domain-containing receptor 2	N	V	280	The mutation changes one amino acid to another that is differently shaped, more hydrophobic.	280	A	based upon 4ag4.1.A	TRUE	8	TRUE	13.2136	13.2136	0.070661	-0.154025	Sheet	TRUE	0.73	[NAG]1.H10:C	30.3571	-2.3878	0.032304	-6.12736	ref2015	1.23272	1	12	FALSE	0	37	success
O15121	D299W	DEGS1	DEGS1_HUMAN	Sphingolipid delta(4)-desaturase DES1	D	W	299	The mutation changes one amino acid to another that is differently charged, bigger, from a non-aromatic to an aromatic.	299	A	AF-O15121	FALSE	8	TRUE	21.7714	21.7714	0.116425	-1.04173	Helix	TRUE	97.84	None	None	2.60387	0.0136463	-5.56304	ref2015	5.30955	1	12	FALSE	0	27	success
P49619	K510E	DGKG	DGKG_HUMAN	Diacylglycerol kinase gamma	K	E	510	The mutation changes one amino acid to another that is differently charged, smaller.	510	A	AF-P49619	FALSE	9	TRUE	158.98	152.548	0.691218	0.0960798	Loop	FALSE	92.8	None	None	3.24832	0.0181377	-2.09647	ref2015	-1.52583	1	12	FALSE	0	18	success
Q86SQ9	E13Y	DHDDS	DHDDS_HUMAN	Dehydrodolichyl diphosphate synthase complex subunit DHDDS	E	Y	13	The mutation changes one amino acid to another that is differently charged, bigger, from a non-aromatic to an aromatic.	13	A	6z1n	FALSE	9	TRUE	26.4248	26.4248	0.12348	-0.360447	Helix	TRUE	45.68	[FPP]1.H19:_	19.5712	5.7779	0.0248305	-5.18458	ref2015	3.79582	1	12	FALSE	0	25	success
Q96C10	V124A	DHX58	DHX58_HUMAN	Probable ATP-dependent RNA helicase DHX58	V	A	124	The mutation changes one amino acid to another that is smaller.	124	A	based upon 5jb2.1.A	TRUE	7	TRUE	39.9176	33.695	0.241925	1.68108	Helix	FALSE	0.88	[C]10.OP1:Y	16.8274	-0.466076	0.0329731	-0.819361	ref2015	-2.1336	1	12	FALSE	0	30	success
Q9UI46	K670C	DNAI1	DNAI1_HUMAN	Dynein intermediate chain 1, axonemal	K	C	670	The mutation changes one amino acid to another that is differently charged, smaller.	670	A	AF-Q9UI46	FALSE	9	TRUE	241.003	216.704	1.04784	0.605236	Loop	FALSE	47.91	None	None	3.05392	0.0060625	-0.253741	ref2015	3.21175	1	12	FALSE	0	8	success
P25685	I127A	DNAJB1	DNJB1_HUMAN	DnaJ homolog subfamily B member 1	I	A	127	The mutation changes one amino acid to another that is smaller.	127	A	AF-P25685	FALSE	8	TRUE	178.166	170.215	0.91367	-0.791939	Loop	FALSE	37.96	None	None	-0.57662	0.0100259	0.0653251	ref2015	-0.475085	1	8	FALSE	0	3	success
Q9UBS3	A63E	DNAJB9	DNJB9_HUMAN	DnaJ homolog subfamily B member 9	A	E	63	The mutation changes one amino acid to another that is differently charged, bigger.	63	A	2ctr	TRUE	10	TRUE	0	0	0	2.52418	Helix	TRUE	0	None	None	2.15935	0.188448	6.62152	ref2015	-0.00513913	1	12	FALSE	0	22	success
Q9NRW4	G121P	DUSP22	DUS22_HUMAN	Dual specificity protein phosphatase 22	G	P	121	The mutation changes one amino acid to another that is bigger, from a non-aromatic to an aromatic, more flexible.	121	A	7c8s	FALSE	4	TRUE	27.6246	1.59084	0.28479	0.593561	Helix	FALSE	12.86	None	None	12.0416	0.150767	-0.483239	ref2015	-1.87035	1	12	FALSE	0	27	success
Q9NZJ5	I621V	EIF2AK3	E2AK3_HUMAN	Eukaryotic translation initiation factor 2-alpha kinase 3	I	V	621	The mutation changes one amino acid to another that is smaller.	621	A	4x7k	TRUE	8	TRUE	0	0	0	1.96053	Sheet	TRUE	21	[3Z3]1.H25:_	3.17478	2.1493	0.0316903	0.644061	ref2015	0.166975	1	12	TRUE	0	43	success
P19957	N42W	PI3	ELAF_HUMAN	Elafin	N	W	42	The mutation changes one amino acid to another that is from a non-aromatic to an aromatic, differently shaped, more hydrophobic.	42	A	AF-P19957	FALSE	8	TRUE	156.535	135.722	0.837087	0.346603	Loop	FALSE	38.77	None	None	3.35109	0.000900895	-0.227012	ref2015	3.29603	1	12	FALSE	0	7	success
P19957	D33M	PI3	ELAF_HUMAN	Elafin	D	M	33	The mutation changes one amino acid to another that is differently charged, differently shaped.	33	A	AF-P19957	FALSE	8	TRUE	149.246	119.19	0.798105	0.499616	Loop	FALSE	55.3	None	None	1.53538	2.82784	-2.81186	ref2015	3.06961	1	12	FALSE	0	7	success
Q6P6B1	D272D	ERICH5	ERIC5_HUMAN	Glutamate-rich protein 5	D	D	272	The mutation changes one amino acid to another that is identical.	272	A	AF-Q6P6B1	FALSE	8	TRUE	111.409	99.2492	0.59577	0.289305	Loop	FALSE	36.23	None	None	-0.0820569	0.0440412	-0.00337404	ref2015	-6.49e-05	1	12	FALSE	0	7	success
Q5FWF5	V830W	ESCO1	ESCO1_HUMAN	N-acetyltransferase ESCO1	V	W	830	The mutation changes one amino acid to another that is bigger, from a non-aromatic to an aromatic.	830	A	4mxe	TRUE	7	TRUE	0	0	0	0.93698	Sheet	TRUE	30.69	[ACO]1.O:_	6.8453	22.2322	0.133631	3.75988	ref2015	3.79533	1	12	FALSE	0	43	success
P23141	R287G	CES1	EST1_HUMAN	Liver carboxylesterase 1	R	G	287	The mutation changes one amino acid to another that is differently charged, smaller, more flexible.	287	A	5a7g	TRUE	11	TRUE	58.066	51.7247	0.219117	1.3784	Helix	FALSE	19.24	[NAG]1.O6:_	30.425	4.81365	0.0288015	-5.75275	ref2015	-0.525182	1	12	FALSE	0	31	success
Q9C073	L41Q	FAM117A	F117A_HUMAN	Protein FAM117A	L	Q	41	The mutation changes one amino acid to another that is more polar, differently shaped.	41	A	AF-Q9C073	FALSE	8	TRUE	175.095	168.994	0.916726	-1.28655	Loop	FALSE	50.21	None	None	-0.357247	0.0380281	0.246537	ref2015	-0.157985	1	12	FALSE	0	7	(initial run)
Q96MY7	T587C	FAM161B	F161B_HUMAN	Protein FAM161B	T	C	587	The mutation changes one amino acid to another that is smaller.	587	A	AF-Q96MY7	FALSE	7	TRUE	112.521	101.565	0.690312	0.247407	Helix	FALSE	59.87	None	None	2.46391	0.0140162	-1.00685	ref2015	3.53058	1	12	FALSE	0	11	success
Q96KR6	F115Q	FAM210B	F210B_HUMAN	Protein FAM210B, mitochondrial	F	Q	115	The mutation changes one amino acid to another that is more polar, differently shaped.	115	A	AF-Q96KR6	FALSE	11	TRUE	33.5833	33.5833	0.147295	2.66575	Helix	TRUE	87.91	None	None	3.17681	0.338003	4.39523	ref2015	-2.20141	1	12	FALSE	0	35	success
Q5XKK7	M1R	FAM219B	F219B_HUMAN	Protein FAM219B	M	R	1	The mutation changes one amino acid to another that is differently charged, bigger.	1	A	AF-Q5XKK7	FALSE	8	TRUE	259.962	221.792	1.2806	-2.82663	Loop	FALSE	45.64	None	None	-1.12134	0.000376086	-0.102998	ref2015	-1.14513	1	12	FALSE	0	4	success
A6NJQ4	K83W	FAM90A8P	F90A8_HUMAN	Putative protein FAM90A8P	K	W	83	The mutation changes one amino acid to another that is differently charged, from a non-aromatic to an aromatic, differently shaped.	83	A	AF-A6NJQ4	FALSE	9	TRUE	202.03	182.783	0.878389	0.42749	Loop	FALSE	48.08	None	None	1.87833	0.025928	-1.41549	ref2015	3.86844	1	12	FALSE	0	7	success
P09769	I330V	FGR	FGR_HUMAN	Tyrosine-protein kinase Fgr	I	V	330	The mutation changes one amino acid to another that is smaller.	330	A	based upon 2h8h.1.A	TRUE	8	TRUE	1.83727	1.83727	0.00942189	1.93521	Loop	TRUE	0.82	[H8H]534.O26:B	8.97317	1.63053	0.0296264	-1.19605	ref2015	0.18907	1	12	FALSE	0	35	(initial run)
P02751	V1044R	FN1	FINC_HUMAN	Fibronectin	V	R	1044	The mutation changes one amino acid to another that is differently charged, differently shaped.	1044	A	6mfa	FALSE	7	TRUE	7.05475	0.911564	0.0427561	2.55422	Sheet	TRUE	17.01	None	None	14.2304	0.182009	7.55684	ref2015	0.904044	1	12	FALSE	0	31	success
Q01543	D223R	FLI1	FLI1_HUMAN	Friend leukemia integration 1 transcription factor	D	R	223	The mutation changes one amino acid to another that is differently charged, bigger.	223	A	AF-Q01543	FALSE	8	TRUE	130.683	111.449	0.698841	0.061164	Loop	FALSE	34.73	None	None	-6055.98	4.6994	-47.4549	ref2015	2.95743	1	12	FALSE	0	7	(initial run)
Q9UGQ2	L117H	CACFD1	FLOWR_HUMAN	Calcium channel flower homolog	L	H	117	The mutation changes one amino acid to another that is differently charged, from a non-aromatic to an aromatic, differently shaped.	117	A	AF-Q9UGQ2	FALSE	8	TRUE	73.2834	45.9937	0.383683	1.36855	Loop	FALSE	51.01	None	None	1.68047	0.291362	4.42359	ref2015	-1.00788	1	12	FALSE	0	23	(initial run)
Q8IVF7	K266F	FMNL3	FMNL3_HUMAN	Formin-like protein 3	K	F	266	The mutation changes one amino acid to another that is differently charged, differently shaped.	266	A	AF-Q8IVF7	FALSE	9	TRUE	3.49545	3.49545	0.0151976	-0.280931	Helix	TRUE	95.36	None	None	10.6187	0.106986	-20.2493	ref2015	-0.563703	1	12	FALSE	0	38	(initial run)
Q8TF40	R590T	FNIP1	FNIP1_HUMAN	Folliculin-interacting protein 1	R	T	590	The mutation changes one amino acid to another that is differently charged, differently shaped.	590	A	AF-Q8TF40	FALSE	11	TRUE	202.988	187.44	0.765992	0.178012	Loop	FALSE	46.52	None	None	-6.07418	0.0667949	0.525399	ref2015	-0.779488	1	12	FALSE	0	12	success
Q9P278	Q624F	FNIP2	FNIP2_HUMAN	Folliculin-interacting protein 2	Q	F	624	The mutation changes one amino acid to another that is differently shaped, more hydrophobic.	624	A	AF-Q9P278	FALSE	9	TRUE	188.712	155.495	0.881831	0.36062	Loop	FALSE	32.58	None	None	0.0902735	0.0222575	2.53514	ref2015	1.89906	1	12	FALSE	0	7	success
Q16595	L113T	FXN	FRDA_HUMAN	Frataxin, mitochondrial	L	T	113	The mutation changes one amino acid to another that is more polar, differently shaped.	113	A	3t3l	TRUE	8	TRUE	5.2213	5.2213	0.0273367	2.85437	Helix	TRUE	7.37	None	None	1.46942	0.0997126	0.766321	ref2015	-0.13641	1	8	FALSE	0	12	success
P02792	G91T	FTL	FRIL_HUMAN	Ferritin light chain	G	T	91	The mutation changes one amino acid to another that is bigger, more rigid.	91	A	3kxu	TRUE	4	TRUE	37.2452	3.94803	0.383971	0.500235	Loop	FALSE	24.17	[CD]8.CD:_	5.24355	3.58983	0.012258	0.855322	ref2015	0.943761	1	8	TRUE	0	8	success
Q96I24	D345F	FUBP3	FUBP3_HUMAN	Far upstream element-binding protein 3	D	F	345	The mutation changes one amino acid to another that is differently charged, bigger.	345	A	AF-Q96I24	FALSE	8	TRUE	143.932	131.632	0.769688	0.449033	Loop	FALSE	37.63	None	None	8.87474	0.029243	-0.509022	ref2015	4.13893	1	12	FALSE	0	7	success
Q8WXT5	W314G	FOXD4L4	FX4L4_HUMAN	Forkhead box protein D4-like 4	W	G	314	The mutation changes one amino acid to another that is more polar, from an aromatic to a non-aromatic, smaller, more flexible.	314	A	AF-Q8WXT5	FALSE	14	TRUE	227.182	196.323	0.860539	-0.557032	Loop	FALSE	34.6	None	None	-37020.3	34.6536	-213.09	ref2015	-4.40467	1	12	FALSE	0	8	success
P06241	G65E	FYN	FYN_HUMAN	Tyrosine-protein kinase Fyn	G	E	65	The mutation changes one amino acid to another that is differently charged, bigger, more rigid.	65	A	AF-P06241	FALSE	4	TRUE	75.5308	2.7327	0.778669	-0.547911	Loop	FALSE	31.38	None	None	-2.35996	0.898927	-0.0423631	ref2015	0.222122	1	8	FALSE	0	5	success
O60883	Q425M	GPR37L1	G37L1_HUMAN	G-protein coupled receptor 37-like 1	Q	M	425	The mutation changes one amino acid to another that is smaller, more hydrophobic.	425	A	AF-O60883	FALSE	9	TRUE	108.991	108.991	0.509305	0.225254	Helix	FALSE	86.33	None	None	1.37246	0.0915938	-0.457633	ref2015	0.971191	1	12	FALSE	0	22	success
O75293	I69W	GADD45B	GA45B_HUMAN	Growth arrest and DNA damage-inducible protein GADD45 beta	I	W	69	The mutation changes one amino acid to another that is from a non-aromatic to an aromatic, differently shaped.	69	A	based upon 3ffm.1.B	TRUE	8	TRUE	130.157	130.157	0.667469	-0.0161096	Helix	FALSE	0.7	None	None	-0.158738	0.0298507	1.26886	ref2015	1.59577	1	12	FALSE	0	19	success
P47211	E239R	GALR1	GALR1_HUMAN	Galanin receptor type 1	E	R	239	The mutation changes one amino acid to another that is differently charged, bigger.	239	A	AF-P47211	FALSE	9	TRUE	22.4493	22.4493	0.104903	0.753064	Helix	TRUE	82.61	None	None	2.4041	0.0652093	1.88572	ref2015	1.87587	1	12	FALSE	0	21	success
Q02742	W88Y	GCNT1	GCNT1_HUMAN	Beta-1,3-galactosyl-O-glycosyl-glycoprotein beta-1,6-N-acetylglucosaminyltransferase	W	Y	88	The mutation changes one amino acid to another that is differently shaped.	88	A	based upon 2gam.1.A	TRUE	14	TRUE	101.047	89.98	0.382754	0.970994	Loop	FALSE	0.85	[NGA]1.O6:E	28.1591	-1.68454	0.0198633	-0.143728	ref2015	-1.32856	1	12	FALSE	0	27	(initial run)
Q9NXN4	L279R	GDAP2	GDAP2_HUMAN	Ganglioside-induced differentiation-associated protein 2	L	R	279	The mutation changes one amino acid to another that is differently charged, differently shaped.	279	A	AF-Q9NXN4	FALSE	8	TRUE	130.106	127.22	0.681184	-0.158657	Helix	FALSE	46.19	None	None	-0.53825	2.04875	0.628026	ref2015	-0.350544	1	12	FALSE	0	11	success
Q6W3E5	I562V	GDPD4	GDPD4_HUMAN	Glycerophosphodiester phosphodiesterase domain-containing protein 4	I	V	562	The mutation changes one amino acid to another that is smaller.	562	A	AF-Q6W3E5	FALSE	8	TRUE	178.322	152.187	0.914469	-0.496814	Loop	FALSE	29.88	None	None	20025.1	11.7197	81.5521	ref2015	-5.00957	1	12	FALSE	0	8	(initial run)
Q9H4A5	V234S	GOLPH3L	GLP3L_HUMAN	Golgi phosphoprotein 3-like	V	S	234	The mutation changes one amino acid to another that is more polar, smaller, more flexible.	234	A	based upon 3kn1.1.A	TRUE	7	TRUE	9.19637	9.19637	0.0557356	2.62981	Helix	TRUE	0.88	None	None	5.64921	0.0168513	5.84213	ref2015	-2.54001	1	12	FALSE	0	39	success
P06028	T36F	GYPB	GLPB_HUMAN	Glycophorin-B	T	F	36	The mutation changes one amino acid to another that is bigger, more hydrophobic.	36	A	AF-P06028	FALSE	7	TRUE	112.403	87.8882	0.689589	0.0851545	Loop	FALSE	33.87	None	None	-9.95342	4.78223	1.00191	ref2015	0.540064	1	12	FALSE	0	7	success
Q969I3	C209V	GLYATL1	GLYL1_HUMAN	Glycine N-acyltransferase-like protein 1	C	V	209	The mutation changes one amino acid to another that is bigger, more hydrophobic.	209	A	AF-Q969I3	FALSE	6	TRUE	0.193064	0.193064	0.00130449	1.52725	Sheet	TRUE	98.27	None	None	1.29002	0.0572505	-1.18924	ref2015	2.05704	1	12	FALSE	0	43	success
Q9H9Y4	R216G	GPN2	GPN2_HUMAN	GPN-loop GTPase 2	R	G	216	The mutation changes one amino acid to another that is differently charged, smaller, more flexible.	216	A	AF-Q9H9Y4	FALSE	11	TRUE	155.24	146.095	0.58581	0.616848	Helix	FALSE	79.19	None	None	4.29458	0.0184738	-4.35837	ref2015	-0.714333	1	12	FALSE	0	18	success
Q9NW75	W19K	GPATCH2	GPTC2_HUMAN	G patch domain-containing protein 2	W	K	19	The mutation changes one amino acid to another that is differently charged, from an aromatic to a non-aromatic, differently shaped.	19	A	AF-Q9NW75	FALSE	14	TRUE	245.588	232.238	0.930257	-1.37305	Loop	FALSE	54.69	None	None	-6.53743	1.0308	1.14812	ref2015	-3.36358	1	12	FALSE	0	11	success
P18283	Y125E	GPX2	GPX2_HUMAN	Glutathione peroxidase 2	Y	E	125	The mutation changes one amino acid to another that is differently charged, from an aromatic to a non-aromatic, smaller.	125	A	2he3	TRUE	12	TRUE	116.644	111.399	0.457429	1.18473	Loop	FALSE	26.17	None	None	-7.33846	0.0296003	-0.0714851	ref2015	-3.25134	1	12	FALSE	0	34	success
O60565	Y126A	GREM1	GREM1_HUMAN	Gremlin-1	Y	A	126	The mutation changes one amino acid to another that is from an aromatic to a non-aromatic, smaller.	126	A	5aej	TRUE	12	TRUE	31.4255	31.4255	0.123237	2.31477	Sheet	TRUE	21.99	None	None	4.6619	0.0234068	-3.02816	ref2015	-0.839973	1	12	FALSE	0	42	success
P30550	K331H	GRPR	GRPR_HUMAN	Gastrin-releasing peptide receptor	K	H	331	The mutation changes one amino acid to another that is from a non-aromatic to an aromatic, differently shaped.	331	A	AF-P30550	FALSE	9	TRUE	160.13	159.49	0.696216	0.147319	Helix	FALSE	94.38	None	None	-1.55015	1.0801	-1.37262	ref2015	0.669207	1	12	FALSE	0	19	success
P09211	V7R	GSTP1	GSTP1_HUMAN	Glutathione S-transferase P	V	R	7	The mutation changes one amino acid to another that is differently charged, differently shaped.	7	A	5j41	TRUE	7	TRUE	9.74888	9.74888	0.0590841	2.48444	Sheet	TRUE	8.61	[GSH]2.H07:_	7.34293	3.69284	0.0427074	9.42379	ref2015	0.182134	1	12	TRUE	0	33	(initial run)
Q9BZM3	V42V	GSX2	GSX2_HUMAN	GS homeobox 2	V	V	42	The mutation changes one amino acid to another that is identical.	42	A	AF-Q9BZM3	FALSE	7	TRUE	146.038	135.575	0.88508	-0.347176	Loop	FALSE	57.97	None	None	-0.0821903	0.015442	0.00143952	ref2015	-0.00402798	1	12	FALSE	0	7	success
P11168	G166V	SLC2A2	GTR2_HUMAN	Solute carrier family 2, facilitated glucose transporter member 2	G	V	166	The mutation changes one amino acid to another that is bigger, more rigid, more hydrophobic.	166	A	AF-P11168	FALSE	4	TRUE	2.0379	0	0.0210093	0.224347	Helix	TRUE	95.72	None	None	13.053	0.154378	-6.47838	ref2015	1.01639	1	12	FALSE	0	47	success
Q8N7I0	S104E	GVQW1	GVQW1_HUMAN	Protein GVQW1	S	E	104	The mutation changes one amino acid to another that is differently charged, bigger, more rigid.	104	A	AF-Q8N7I0	FALSE	6	TRUE	27.348	25.7903	0.191245	1.54732	Loop	TRUE	39.49	None	None	-2.35102	0.712358	2.91388	ref2015	-0.328345	1	12	FALSE	0	27	success
O96004	Y142Q	HAND1	HAND1_HUMAN	Heart- and neural crest derivatives-expressed protein 1	Y	Q	142	The mutation changes one amino acid to another that is more polar, from an aromatic to a non-aromatic, differently shaped.	142	A	AF-O96004	FALSE	12	TRUE	54.2307	54.2307	0.212669	2.16766	Helix	FALSE	97.56	None	None	2.7291	0.448577	2.18047	ref2015	-0.833849	1	12	FALSE	0	27	success
Q13442	P86C	PDAP1	HAP28_HUMAN	28 kDa heat- and acid-stable phosphoprotein	P	C	86	The mutation changes one amino acid to another that is bigger, from an aromatic to a non-aromatic, more rigid.	86	A	AF-Q13442	FALSE	7	TRUE	117.176	108.317	0.760884	0.140662	Loop	FALSE	83.18	None	None	-13985.6	7.5784	-93.6977	ref2015	6.21653	1	12	FALSE	0	9	(initial run)
Q8TDQ0	D170G	HAVCR2	HAVR2_HUMAN	Hepatitis A virus cellular receptor 2	D	G	170	The mutation changes one amino acid to another that is differently charged, smaller, more flexible.	170	A	AF-Q8TDQ0	FALSE	8	TRUE	113.61	112.138	0.607539	0.427775	Loop	FALSE	47.66	None	None	-22.1532	5.04222	-2.87504	ref2015	1.14249	1	12	FALSE	0	12	(initial run)
Q969S8	P408W	HDAC10	HDA10_HUMAN	Polyamine deacetylase HDAC10	P	W	408	The mutation changes one amino acid to another that is bigger, more rigid, more hydrophobic.	408	A	AF-Q969S8	FALSE	7	TRUE	24.5022	14.8177	0.159105	0.118469	Loop	TRUE	65.26	None	None	3.47023	0.0659712	-0.336393	ref2015	8.01492	1	12	FALSE	0	28	success
Q8NG08	L650L	HELB	HELB_HUMAN	DNA helicase B	L	L	650	The mutation changes one amino acid to another that is identical.	650	A	AF-Q8NG08	FALSE	8	TRUE	0	0	0	1.6	Loop	TRUE	92.88	None	None	-0.150585	0.00754888	-0.12297	ref2015	0.00380984	1	12	FALSE	0	36	(initial run)
Q5GLZ8	L648W	HERC4	HERC4_HUMAN	Probable E3 ubiquitin-protein ligase HERC4	L	W	648	The mutation changes one amino acid to another that is bigger, from a non-aromatic to an aromatic.	648	A	AF-Q5GLZ8	FALSE	8	TRUE	13.5679	13.3884	0.0710361	1.23426	Helix	TRUE	57.5	None	None	-5.2192	0.0871641	0.373625	ref2015	0.34807	1	12	FALSE	0	34	success
Q6NVY1	L40D	HIBCH	HIBCH_HUMAN	3-hydroxyisobutyryl-CoA hydrolase, mitochondrial	L	D	40	The mutation changes one amino acid to another that is differently charged, equally sized.	40	A	3bpt	TRUE	8	TRUE	60.9501	31.8953	0.31911	2.21264	Sheet	FALSE	5.93	[HIU]2.O1:_	16.6849	10.167	0.0314426	7.85426	ref2015	-1.12156	1	12	FALSE	0	30	success
A0A0C4DH62	V13D	IGHJ1	HJ01_HUMAN	Immunoglobulin heavy joining 1	V	D	13	The mutation changes one amino acid to another that is differently charged, differently shaped.	13	A	AF-A0A0C4DH62	FALSE	7	TRUE	126.803	106.661	0.768503	-0.654749	Loop	FALSE	94.6	None	None	0.968512	0.000284268	0.759582	ref2015	-0.143573	1	8	FALSE	0	5	success
Q9P0W2	P275V	HMG20B	HM20B_HUMAN	SWI/SNF-related matrix-associated actin-dependent regulator of chromatin subfamily E member 1-related	P	V	275	The mutation changes one amino acid to another that is bigger, from an aromatic to a non-aromatic, more rigid, more hydrophobic.	275	A	AF-Q9P0W2	FALSE	7	TRUE	8.67392	0	0.0563242	0.772278	Loop	TRUE	93.87	None	None	3.59145	0.133429	-4.56432	ref2015	5.37133	1	12	FALSE	0	30	success
P57058	L554G	HUNK	HUNK_HUMAN	Hormonally up-regulated neu tumor-associated kinase	L	G	554	The mutation changes one amino acid to another that is more polar, smaller, more flexible.	554	A	AF-P57058	FALSE	8	TRUE	178.262	165.299	0.933309	-1.04761	Loop	FALSE	30.63	None	None	-0.734567	0.680314	-0.712953	ref2015	-0.437374	1	8	FALSE	0	4	success
A0A0C4DH38	Q101F	IGHV5-51	HV551_HUMAN	Immunoglobulin heavy variable 5-51	Q	F	101	The mutation changes one amino acid to another that is differently shaped, more hydrophobic.	101	A	based upon 5mvz.1.A	TRUE	9	TRUE	57.4042	56.6079	0.268244	-0.0357206	Sheet	FALSE	0.87	None	None	0.404382	0.0546454	-2.47334	ref2015	0.729158	1	12	FALSE	0	29	success
P23588	R339F	EIF4B	IF4B_HUMAN	Eukaryotic translation initiation factor 4B	R	F	339	The mutation changes one amino acid to another that is differently charged, differently shaped.	339	A	AF-P23588	FALSE	11	TRUE	265.161	244.476	1.00061	0.452045	Loop	FALSE	58.2	None	None	-2.01971	1.9407	-0.218902	ref2015	1.38961	1	12	FALSE	0	7	success
P13164	F100M	IFITM1	IFM1_HUMAN	Interferon-induced transmembrane protein 1	F	M	100	The mutation changes one amino acid to another that is smaller.	100	A	AF-P13164	FALSE	11	TRUE	45.6219	44.7646	0.200096	1.38589	Helix	FALSE	85.39	None	None	-3.38893	1.33813	2.21695	ref2015	-1.6784	1	12	FALSE	0	21	success
P01834	K19K	IGKC	IGKC_HUMAN	Immunoglobulin kappa constant	K	K	19	The mutation changes one amino acid to another that is identical.	19	A	4xmp	FALSE	22	TRUE	165.677	132.162	0.720335	0.0152624	Helix	FALSE	87.98	[NAG]8.HO4:_	50.6092	0.0811047	0.0168321	-0.445317	ref2015	-0.0528417	1	12	FALSE	0	14	(initial run)
Q5DX21	V384C	IGSF11	IGS11_HUMAN	Immunoglobulin superfamily member 11	V	C	384	The mutation changes one amino acid to another that is more polar, smaller.	384	A	AF-Q5DX21	FALSE	7	TRUE	156.083	131.139	0.945958	-0.386758	Loop	FALSE	40.06	None	None	2.03491	0.00555349	4.06556	ref2015	1.83945	1	12	FALSE	0	7	(initial run)
Q8N9C0	R653W	IGSF22	IGS22_HUMAN	Immunoglobulin superfamily member 22	R	W	653	The mutation changes one amino acid to another that is differently charged, from a non-aromatic to an aromatic, differently shaped.	653	A	AF-Q8N9C0	FALSE	11	TRUE	69.4109	66.7108	0.261928	-0.0446995	Loop	FALSE	92.44	None	None	2.40457	0.0346251	-1.72626	ref2015	0.0941047	1	12	FALSE	0	23	success
P29460	S158T	IL12B	IL12B_HUMAN	Interleukin-12 subunit beta	S	T	158	The mutation changes one amino acid to another that is bigger, more rigid.	158	A	5mj3	TRUE	11	TRUE	9.71707	0	0.0679516	1.14654	Sheet	TRUE	23.25	[NAG]1A.H81:_	8.03583	7.46176	0.0768116	1.58158	ref2015	1.86254	1	12	TRUE	0	41	success
Q9NPH3	Y71L	IL1RAP	IL1AP_HUMAN	Interleukin-1 receptor accessory protein	Y	L	71	The mutation changes one amino acid to another that is from an aromatic to a non-aromatic, smaller.	71	A	4dep	TRUE	12	TRUE	33.8985	33.8985	0.132935	1.15462	Sheet	TRUE	38.11	[NAG]6.O5:_	9.86907	-1.44566	0.0236294	-1.77667	ref2015	1.56582	1	12	FALSE	0	25	success
P08887	P430S	IL6R	IL6RA_HUMAN	Interleukin-6 receptor subunit alpha	P	S	430	The mutation changes one amino acid to another that is bigger, from an aromatic to a non-aromatic, more rigid.	430	A	AF-P08887	FALSE	7	TRUE	123.867	112.382	0.80433	-0.25758	Loop	FALSE	58.89	None	None	2.611	0.00360136	0.274846	ref2015	1.90833	1	12	FALSE	0	7	success
P30740	N170E	SERPINB1	ILEU_HUMAN	Leukocyte elastase inhibitor	N	E	170	The mutation changes one amino acid to another that is differently charged, bigger.	170	A	4ga7	TRUE	8	TRUE	35.2617	35.2617	0.188565	1.20485	Loop	TRUE	71.67	None	None	0.169038	0.0478139	-2.15623	ref2015	-0.701966	1	12	FALSE	0	29	success
Q96T92	S75M	INSM2	INSM2_HUMAN	Insulinoma-associated protein 2	S	M	75	The mutation changes one amino acid to another that is bigger, more rigid, more hydrophobic.	75	A	AF-Q96T92	FALSE	6	TRUE	115.694	86.9153	0.809047	0.0794605	Loop	FALSE	40.38	None	None	-55.2399	1.04314	-0.328463	ref2015	2.58697	1	12	FALSE	0	7	success
Q15306	K94R	IRF4	IRF4_HUMAN	Interferon regulatory factor 4	K	R	94	The mutation changes one amino acid to another that is bigger.	94	A	6td4	FALSE	9	TRUE	33.6705	33.6705	0.146394	1.07879	Helix	TRUE	35.14	None	None	0.812288	0.164929	2.13402	ref2015	1.39176	1	12	FALSE	0	30	success
O14896	Q50A	IRF6	IRF6_HUMAN	Interferon regulatory factor 6	Q	A	50	The mutation changes one amino acid to another that is smaller, more hydrophobic.	50	A	AF-O14896	FALSE	9	TRUE	156.269	152.956	0.730228	0.26426	Helix	FALSE	53.25	None	None	-0.677719	0.00595927	-0.35198	ref2015	-0.0718323	1	12	FALSE	0	10	success
O14896	P203L	IRF6	IRF6_HUMAN	Interferon regulatory factor 6	P	L	203	The mutation changes one amino acid to another that is bigger, from an aromatic to a non-aromatic, more rigid, more hydrophobic.	203	A	AF-O14896	FALSE	7	TRUE	127.69	116.796	0.829154	0.0595273	Loop	FALSE	35.02	None	None	2.26177	0.10019	0.0484263	ref2015	3.54081	1	12	FALSE	0	7	success
P35527	G494L	KRT9	K1C9_HUMAN	Keratin, type I cytoskeletal 9	G	L	494	The mutation changes one amino acid to another that is bigger, more rigid, more hydrophobic.	494	A	AF-P35527	FALSE	4	TRUE	88.2006	3.46264	0.909285	0.131807	Loop	FALSE	39.58	None	None	-4.06826	0.0488391	0.475584	ref2015	0.484487	1	12	FALSE	0	7	success
P35908	G55I	KRT2	K22E_HUMAN	Keratin, type II cytoskeletal 2 epidermal	G	I	55	The mutation changes one amino acid to another that is bigger, more rigid, more hydrophobic.	55	A	AF-P35908	FALSE	4	TRUE	89.7452	2.5642	0.925208	0.0889265	Loop	FALSE	31.94	None	None	-0.372633	0.00694138	-0.0066465	ref2015	1.29625	1	12	FALSE	0	7	success
P04259	I462C	KRT6B	K2C6B_HUMAN	Keratin, type II cytoskeletal 6B	I	C	462	The mutation changes one amino acid to another that is more polar, smaller.	462	A	based upon 6uui.1.A	FALSE	8	TRUE	53.3555	53.0293	0.273618	1.30221	Helix	FALSE	0.73	[BOG]501.H8'1:C	30.7819	1.17805	0.280472	3.32703	ref2015	0.48446	1	12	FALSE	0	22	(initial run)
Q86Y46	G102K	KRT73	K2C73_HUMAN	Keratin, type II cytoskeletal 73	G	K	102	The mutation changes one amino acid to another that is differently charged, bigger, more rigid.	102	A	AF-Q86Y46	FALSE	4	TRUE	90.7145	2.55814	0.935201	-0.93663	Loop	FALSE	32.2	None	None	17.7098	0.218992	0.311244	ref2015	4.85724	1	12	FALSE	0	7	success
P13861	Q147L	PRKAR2A	KAP2_HUMAN	cAMP-dependent protein kinase type II-alpha regulatory subunit	Q	L	147	The mutation changes one amino acid to another that is differently shaped, more hydrophobic.	147	A	based upon 3j4r.1.B	TRUE	9	TRUE	1.41621	1.41621	0.00661781	-0.154692	Helix	TRUE	0.83	None	None	-1.75363	0.0526216	-6.27852	ref2015	0.797921	1	12	FALSE	0	31	success
Q8N5Z5	E214K	KCTD17	KCD17_HUMAN	BTB/POZ domain-containing protein KCTD17	E	K	214	The mutation changes one amino acid to another that is differently charged, bigger.	214	A	AF-Q8N5Z5	FALSE	9	TRUE	145.202	144.864	0.678515	0.0822112	Helix	FALSE	62.04	None	None	-3.03944	0.0124396	-0.308722	ref2015	0.46206	1	12	FALSE	0	12	success
Q6UVM3	E981V	KCNT2	KCNT2_HUMAN	Potassium channel subfamily T member 2	E	V	981	The mutation changes one amino acid to another that is differently charged, differently shaped.	981	A	AF-Q6UVM3	FALSE	9	TRUE	184.288	167.249	0.861161	0.548047	Loop	FALSE	29.56	None	None	0.11012	0.0246695	-2.35758	ref2015	2.5566	1	12	FALSE	0	9	success
P14618	L488P	PKM	KPYM_HUMAN	Pyruvate kinase PKM	L	P	488	The mutation changes one amino acid to another that is from a non-aromatic to an aromatic, smaller, more flexible, more polar.	488	A	6b6u	TRUE	19	TRUE	38.7278	30.1986	0.202763	2.0044	Helix	FALSE	20.04	[PG4]17.H11:_	35.1564	21.4996	0.0695424	-2.77955	ref2015	-2.72866	1	12	FALSE	0	27	success
Q14533	A30I	KRT81	KRT81_HUMAN	Keratin, type II cuticular Hb1	A	I	30	The mutation changes one amino acid to another that is bigger.	30	A	AF-Q14533	FALSE	5	TRUE	97.5151	78.3293	0.80591	0.0102905	Loop	FALSE	41.19	None	None	9.04322	12.0174	0.382686	ref2015	-1.66172	1	12	FALSE	0	7	success
O76009	E72H	KRT33A	KT33A_HUMAN	Keratin, type I cuticular Ha3-I	E	H	72	The mutation changes one amino acid to another that is differently charged, from a non-aromatic to an aromatic, differently shaped.	72	A	AF-O76009	FALSE	9	TRUE	89.6253	89.4612	0.41881	0.463682	Helix	FALSE	95.07	None	None	1.10535	0.050771	-0.876931	ref2015	1.86808	1	12	FALSE	0	15	success
Q9NVR5	A408L	DNAAF2	KTU_HUMAN	Protein kintoun	A	L	408	The mutation changes one amino acid to another that is bigger.	408	A	AF-Q9NVR5	FALSE	5	TRUE	119.282	86.6448	0.985802	0.00393527	Loop	FALSE	33.27	None	None	-0.43241	0.0349829	0.0855108	ref2015	0.463243	1	12	FALSE	0	7	success
Q71RC2	Q423D	LARP4	LARP4_HUMAN	La-related protein 4	Q	D	423	The mutation changes one amino acid to another that is differently charged, smaller.	423	A	AF-Q71RC2	FALSE	9	TRUE	199.469	163.985	0.932096	-0.83909	Loop	FALSE	41.18	None	None	-0.620864	0.126654	2.37963	ref2015	-1.13125	1	12	FALSE	0	7	success
Q8IYD9	G292Y	LAS2	LAS2_HUMAN	Lung adenoma susceptibility protein 2	G	Y	292	The mutation changes one amino acid to another that is bigger, from a non-aromatic to an aromatic, more rigid, more hydrophobic.	292	A	AF-Q8IYD9	FALSE	4	TRUE	29.5737	2.16014	0.304884	-0.032303	Loop	FALSE	83.87	None	None	-1.19706	0.423956	1.97064	ref2015	2.222	1	12	FALSE	0	15	success
Q86U70	C10K	LDB1	LDB1_HUMAN	LIM domain-binding protein 1	C	K	10	The mutation changes one amino acid to another that is differently charged, bigger.	10	A	AF-Q86U70	FALSE	6	TRUE	150.329	126.165	1.01574	-1.8643	Loop	FALSE	31.42	None	None	-10.129	0.284236	-0.690144	ref2015	-1.58929	1	12	FALSE	0	11	success
Q6MZP7	P675W	LIN54	LIN54_HUMAN	Protein lin-54 homolog	P	W	675	The mutation changes one amino acid to another that is bigger, more rigid, more hydrophobic.	675	A	AF-Q6MZP7	FALSE	7	TRUE	88.6729	86.5007	0.575798	-0.00839756	Loop	FALSE	44.46	None	None	-1243.8	1.24916	-10.7332	ref2015	7.12484	1	12	FALSE	0	7	success
Q5VT99	T39R	LRRC38	LRC38_HUMAN	Leucine-rich repeat-containing protein 38	T	R	39	The mutation changes one amino acid to another that is differently charged, differently shaped.	39	A	AF-Q5VT99	FALSE	7	TRUE	17.9869	17.8189	0.110349	1.50157	Sheet	TRUE	95.47	None	None	2.4042	0.245103	4.10181	ref2015	1.33891	1	12	FALSE	0	30	success
Q9NS15	Q354Y	LTBP3	LTBP3_HUMAN	Latent-transforming growth factor beta-binding protein 3	Q	Y	354	The mutation changes one amino acid to another that is from a non-aromatic to an aromatic, differently shaped, more hydrophobic.	354	A	AF-Q9NS15	FALSE	9	TRUE	75.5391	75.5391	0.352987	0.121277	Sheet	FALSE	70.97	None	None	-4.4438	0.521027	-3.70803	ref2015	1.503	1	12	FALSE	0	20	success
Q9H2W1	F71V	MS4A6A	M4A6A_HUMAN	Membrane-spanning 4-domains subfamily A member 6A	F	V	71	The mutation changes one amino acid to another that is smaller.	71	A	AF-Q9H2W1	FALSE	11	TRUE	24.0985	21.5743	0.105695	1.80015	Loop	TRUE	70.52	None	None	-0.137818	0.247002	0.222005	ref2015	-1.24279	1	12	FALSE	0	32	success
O15479	L9L	MAGEB2	MAGB2_HUMAN	Melanoma-associated antigen B2	L	L	9	The mutation changes one amino acid to another that is identical.	9	A	AF-O15479	FALSE	8	TRUE	118.302	117.74	0.619384	0.237355	Helix	FALSE	73.76	None	None	0.00755158	0.00015764	0.0649436	ref2015	-0.021077	1	12	FALSE	0	14	(initial run)
Q5VYJ5	I2080S	MALRD1	MALR1_HUMAN	MAM and LDL-receptor class A domain-containing protein 1	I	S	2080	The mutation changes one amino acid to another that is more polar, smaller, more flexible.	2080	A	AF-Q5VYJ5	FALSE	8	TRUE	181.402	152.958	0.930266	-1.0418	Loop	FALSE	30.87	None	None	-8.4659	0.379652	3.67071	ref2015	-2.74339	1	12	FALSE	0	7	success
P21145	P13Q	MAL	MAL_HUMAN	Myelin and lymphocyte protein	P	Q	13	The mutation changes one amino acid to another that is bigger, from an aromatic to a non-aromatic, more rigid.	13	A	AF-P21145	FALSE	7	TRUE	14.3095	14.3095	0.0929191	1.83887	Loop	TRUE	81.09	None	None	1.28755	0.522201	-0.357168	ref2015	3.31796	1	12	FALSE	0	35	success
P49137	S243D	MAPKAPK2	MAPK2_HUMAN	MAP kinase-activated protein kinase 2	S	D	243	The mutation changes one amino acid to another that is differently charged, bigger, more rigid.	243	A	3m2w	TRUE	12	TRUE	102.879	83.1987	0.719437	-0.264885	Loop	FALSE	35.68	[L8I]1.H20:_	21.7903	1.09161	0.070373	1.90562	ref2015	-2.12819	1	12	FALSE	0	17	success
Q9H992	P9M	2007-03-01	MARH7_HUMAN	E3 ubiquitin-protein ligase MARCH7	P	M	9	The mutation changes one amino acid to another that is bigger, from an aromatic to a non-aromatic, more rigid, more hydrophobic.	9	A	AF-Q9H992	FALSE	7	TRUE	112.619	88.6745	0.73129	0.0503842	Loop	FALSE	45.09	None	None	-42.3243	0.00254638	7.88e-06	ref2015	-1.84201	1	12	FALSE	0	7	success
Q641Q3	L146K	METRNL	METRL_HUMAN	Meteorin-like protein	L	K	146	The mutation changes one amino acid to another that is differently charged, differently shaped.	146	A	AF-Q641Q3	FALSE	8	TRUE	28.7376	19.8723	0.150459	2.64349	Helix	TRUE	89.24	None	None	4.40251	0.122774	3.60269	ref2015	-0.93254	1	12	FALSE	0	32	success
P45983	I148C	MAPK8	MK08_HUMAN	Mitogen-activated protein kinase 8	I	C	148	The mutation changes one amino acid to another that is more polar, smaller.	148	A	2xrw	TRUE	8	TRUE	33.269	29.0744	0.17061	1.57634	Loop	TRUE	19.17	[ANP]1.H11:_	14.0238	1.79628	0	0.189644	ref2015	0.496298	1	8	FALSE	0	12	success
Q15049	I324W	MLC1	MLC1_HUMAN	Membrane protein MLC1	I	W	324	The mutation changes one amino acid to another that is from a non-aromatic to an aromatic, differently shaped.	324	A	AF-Q15049	FALSE	8	TRUE	19.3812	19.3812	0.0993907	1.1019	Helix	TRUE	91.7	None	None	5.57663	0.0724836	4.52492	ref2015	3.64291	1	12	FALSE	0	37	success
Q8NB16	G267K	MLKL	MLKL_HUMAN	Mixed lineage kinase domain-like protein	G	K	267	The mutation changes one amino acid to another that is differently charged, bigger, more rigid.	267	A	4mwi	TRUE	4	TRUE	0	0	0	1.62685	Sheet	TRUE	13.92	[PXN]1.H28:_	10.6541	11.7114	0.128193	2.74629	ref2015	5.91103	1	12	FALSE	0	29	success
P08253	H628R	MMP2	MMP2_HUMAN	72 kDa type IV collagenase	H	R	628	The mutation changes one amino acid to another that is from an aromatic to a non-aromatic, differently shaped.	628	A	1gen	TRUE	12	TRUE	39.7015	39.7015	0.183803	1.1165	Sheet	TRUE	19.52	None	None	2.46047	0.0324029	0.580924	ref2015	0.440368	1	12	FALSE	0	32	success
Q7RTY0	R137Y	SLC16A13	MOT13_HUMAN	Monocarboxylate transporter 13	R	Y	137	The mutation changes one amino acid to another that is differently charged, from a non-aromatic to an aromatic, differently shaped.	137	A	AF-Q7RTY0	FALSE	11	TRUE	21.6109	21.6109	0.0815504	0.235131	Helix	TRUE	94.8	None	None	8.06135	0.0672832	-4.47067	ref2015	1.07975	1	12	FALSE	0	41	success
P36507	E142M	MAP2K2	MP2K2_HUMAN	Dual specificity mitogen-activated protein kinase kinase 2	E	M	142	The mutation changes one amino acid to another that is differently charged, smaller.	142	A	1s9i	TRUE	9	TRUE	30.9424	30.9424	0.144591	-0.289914	Loop	TRUE	49.61	[5EA]3.H01:_	11.7928	-5.98915	0.0626003	-4.71632	ref2015	1.73917	1	12	FALSE	0	36	success
Q53F39	C207F	MPPE1	MPPE1_HUMAN	Metallophosphoesterase 1	C	F	207	The mutation changes one amino acid to another that is bigger, more hydrophobic.	207	A	AF-Q53F39	FALSE	6	TRUE	1.44685	1.06655	0.00977601	1.01697	Helix	TRUE	97.99	None	None	-0.00153608	0	0.000175572	ref2015	0.000120424	1	8	FALSE	0	14	success
Q86U44	S575W	METTL3	MTA70_HUMAN	N6-adenosine-methyltransferase catalytic subunit	S	W	575	The mutation changes one amino acid to another that is bigger, from a non-aromatic to an aromatic, more rigid, more hydrophobic.	575	A	5k7u	TRUE	6	TRUE	113.923	74.6112	0.796664	0.00692312	Loop	FALSE	68.99	[SAM]1.H20:_	10.3124	-2.75838	0.0300891	-0.727405	ref2015	3.8695	1	12	FALSE	0	14	(initial run)
Q9Y483	T29H	MTF2	MTF2_HUMAN	Metal-response element-binding transcription factor 2	T	H	29	The mutation changes one amino acid to another that is differently charged, from a non-aromatic to an aromatic, differently shaped.	29	A	AF-Q9Y483	FALSE	7	TRUE	100.668	79.675	0.617594	0.123414	Loop	FALSE	35.01	None	None	-7.45633	0.00400842	2.12363	ref2015	-1.90779	1	12	FALSE	0	7	(initial run)
Q13615	L919E	MTMR3	MTMR3_HUMAN	Myotubularin-related protein 3	L	E	919	The mutation changes one amino acid to another that is differently charged, differently shaped.	919	A	AF-Q13615	FALSE	8	TRUE	151.381	136.614	0.792569	-0.825655	Loop	FALSE	28.14	None	None	0.884394	0.0488173	1.67303	ref2015	-1.54465	1	12	FALSE	0	7	(initial run)
Q9ULC0	V105G	EMCN	MUCEN_HUMAN	Endomucin	V	G	105	The mutation changes one amino acid to another that is more polar, smaller, more flexible.	105	A	AF-Q9ULC0	FALSE	7	TRUE	134.631	113.602	0.815943	-0.416127	Loop	FALSE	39.78	None	None	-10.188	0.0365693	-0.13745	ref2015	-3.67331	1	12	FALSE	0	7	success
P15172	G291E	MYOD1	MYOD1_HUMAN	Myoblast determination protein 1	G	E	291	The mutation changes one amino acid to another that is differently charged, bigger, more rigid.	291	A	AF-P15172	FALSE	4	TRUE	80.1201	3.37941	0.825981	-0.708497	Loop	FALSE	43.25	None	None	3.26795	0.0141776	0.229843	ref2015	0.340977	1	8	FALSE	0	5	success
P59045	C889P	NLRP11	NAL11_HUMAN	NACHT, LRR and PYD domains-containing protein 11	C	P	889	The mutation changes one amino acid to another that is from a non-aromatic to an aromatic, smaller, more flexible.	889	A	AF-P59045	FALSE	6	TRUE	2.77244	1.46386	0.0187327	2.23649	Loop	TRUE	95.17	None	None	6.03436	0.102139	-0.0309869	ref2015	-4.9449	1	12	FALSE	0	33	success
Q9NXR1	E76V	NDE1	NDE1_HUMAN	Nuclear distribution protein nudE homolog 1	E	V	76	The mutation changes one amino acid to another that is differently charged, differently shaped.	76	A	based upon 2v71.1.C	FALSE	9	TRUE	97.3968	97.3968	0.455125	0.164489	Helix	FALSE	0.8	None	None	2.42769	0.0139911	1.06976	ref2015	1.25535	1	12	FALSE	0	19	(initial run)
Q9UHB4	A402K	NDOR1	NDOR1_HUMAN	NADPH-dependent diflavin oxidoreductase 1	A	K	402	The mutation changes one amino acid to another that is differently charged, bigger.	402	A	AF-Q9UHB4	FALSE	5	TRUE	30.8366	27.4021	0.254848	1.20583	Sheet	FALSE	97.11	None	None	3.64765	0.0435306	0.588674	ref2015	0.140307	1	12	FALSE	0	40	(initial run)
P51955	S299P	NEK2	NEK2_HUMAN	Serine/threonine-protein kinase Nek2	S	P	299	The mutation changes one amino acid to another that is from a non-aromatic to an aromatic, smaller, more flexible.	299	A	AF-P51955	FALSE	6	TRUE	138.409	113.731	0.967898	-0.32421	Loop	FALSE	35.45	None	None	-2.91282	0.136679	0.245589	ref2015	-2.45076	1	12	FALSE	0	9	success
Q8TD19	G616Y	NEK9	NEK9_HUMAN	Serine/threonine-protein kinase Nek9	G	Y	616	The mutation changes one amino acid to another that is bigger, from a non-aromatic to an aromatic, more rigid, more hydrophobic.	616	A	AF-Q8TD19	FALSE	4	TRUE	4.80044	2.08017	0.0494891	-0.00495028	Sheet	TRUE	96.03	None	None	1.47464	0.0368632	0.284644	ref2015	3.52709	1	12	FALSE	0	31	(initial run)
Q14494	S467W	NFE2L1	NF2L1_HUMAN	Endoplasmic reticulum membrane sensor NFE2L1	S	W	467	The mutation changes one amino acid to another that is bigger, from a non-aromatic to an aromatic, more rigid, more hydrophobic.	467	A	AF-Q14494	FALSE	6	TRUE	57.4291	52.453	0.401602	-0.155653	Helix	FALSE	45.85	None	None	-7.48258	0.921429	2.14871	ref2015	3.46374	1	12	FALSE	0	16	success
P21452	L143K	TACR2	NK2R_HUMAN	Substance-K receptor	L	K	143	The mutation changes one amino acid to another that is differently charged, differently shaped.	143	A	AF-P21452	FALSE	8	TRUE	74.078	69.1701	0.387843	1.37924	Loop	FALSE	85.7	None	None	2.72372	0.0623342	2.20849	ref2015	0.136072	1	12	FALSE	0	26	success
Q13224	C1215V	GRIN2B	NMDE2_HUMAN	Glutamate receptor ionotropic, NMDA 2B	C	V	1215	The mutation changes one amino acid to another that is bigger, more hydrophobic.	1215	A	AF-Q13224	FALSE	6	TRUE	137.458	121.828	0.928767	-0.537193	Loop	FALSE	28.13	None	None	-21.5435	1.49918	-2.22405	ref2015	-3.77254	1	12	FALSE	0	7	success
Q8IVI9	N26W	NOSTRIN	NOSTN_HUMAN	Nostrin	N	W	26	The mutation changes one amino acid to another that is from a non-aromatic to an aromatic, differently shaped, more hydrophobic.	26	A	AF-Q8IVI9	FALSE	8	TRUE	75.5973	75.4408	0.404264	-0.281847	Helix	FALSE	96.41	None	None	0.226148	0.00672885	-0.3465	ref2015	0.758354	1	8	FALSE	0	9	success
Q9NPH5	L519S	NOX4	NOX4_HUMAN	NADPH oxidase 4	L	S	519	The mutation changes one amino acid to another that is more polar, smaller, more flexible.	519	A	AF-Q9NPH5	FALSE	8	TRUE	26.042	6.95802	0.136345	2.66098	Sheet	TRUE	93.78	None	None	6.30041	0.0638504	3.42688	ref2015	-1.48886	1	12	FALSE	0	29	success
A8MRT5	N449F	NPIPB5	NPIB5_HUMAN	Nuclear pore complex-interacting protein family member B5	N	F	449	The mutation changes one amino acid to another that is differently shaped, more hydrophobic.	449	A	AF-A8MRT5	FALSE	8	TRUE	123.523	97.2997	0.660552	0.185434	Loop	FALSE	28.38	None	None	164743	56.5134	979.46	ref2015	-2.11137	1	12	FALSE	0	7	success
P43354	S347A	NR4A2	NR4A2_HUMAN	Nuclear receptor subfamily 4 group A member 2	S	A	347	The mutation changes one amino acid to another that is smaller, more rigid, more hydrophobic.	347	A	AF-P43354	FALSE	6	TRUE	104.738	92.2412	0.732434	0.0652056	Loop	FALSE	50.09	None	None	1.4676	0.0618869	-0.804456	ref2015	1.23329	1	12	FALSE	0	7	(initial run)
Q12908	E261I	SLC10A2	NTCP2_HUMAN	Ileal sodium/bile acid cotransporter	E	I	261	The mutation changes one amino acid to another that is differently charged, differently shaped.	261	A	AF-Q12908	FALSE	9	TRUE	2.7784	2.7784	0.0129832	-0.60738	Helix	TRUE	95.32	None	None	-0.870125	0.073032	-7.12887	ref2015	0.940121	1	12	FALSE	0	58	(initial run)
P35658	E983G	NUP214	NU214_HUMAN	Nuclear pore complex protein Nup214	E	G	983	The mutation changes one amino acid to another that is differently charged, smaller, more flexible.	983	A	AF-P35658	FALSE	9	TRUE	137.385	130.598	0.641988	0.459246	Helix	FALSE	46.26	None	None	2.18132	0.0407025	-1.37605	ref2015	1.85516	1	12	FALSE	0	15	(initial run)
Q9BQG2	L38C	NUDT12	NUD12_HUMAN	Peroxisomal NADH pyrophosphatase NUDT12	L	C	38	The mutation changes one amino acid to another that is more polar, smaller.	38	A	AF-Q9BQG2	FALSE	8	TRUE	5.42542	5.42542	0.0284054	2.03761	Helix	TRUE	86.64	None	None	-0.536694	0.118763	4.09462	ref2015	1.91577	1	12	FALSE	0	33	success
P58181	T38T	OR10A3	O10A3_HUMAN	Olfactory receptor 10A3	T	T	38	The mutation changes one amino acid to another that is identical.	38	A	AF-P58181	FALSE	7	TRUE	2.06857	2.06857	0.0126906	1.57208	Helix	TRUE	93.93	None	None	-0.749024	0.124153	-0.621329	ref2015	0.00300497	1	12	FALSE	0	34	success
Q8NGY0	F268G	OR10X1	O10X1_HUMAN	Olfactory receptor 10X1	F	G	268	The mutation changes one amino acid to another that is more polar, smaller, more flexible.	268	A	AF-Q8NGY0	FALSE	11	TRUE	4.78749	4.34916	0.0209977	3.36781	Helix	TRUE	90.58	None	None	9.05917	0.05049	1.69147	ref2015	-2.90281	1	12	FALSE	0	35	success
Q8NGC9	T291I	OR11H4	O11H4_HUMAN	Olfactory receptor 11H4	T	I	291	The mutation changes one amino acid to another that is differently shaped, more hydrophobic.	291	A	AF-Q8NGC9	FALSE	7	TRUE	39.385	39.385	0.241626	0.252454	Helix	FALSE	92.95	None	None	-2.55272	0.0133821	-1.35176	ref2015	0.892326	1	12	FALSE	0	29	(initial run)
Q8NGV5	S13M	OR13D1	O13D1_HUMAN	Olfactory receptor 13D1	S	M	13	The mutation changes one amino acid to another that is bigger, more rigid, more hydrophobic.	13	A	AF-Q8NGV5	FALSE	6	TRUE	46.7161	46.5554	0.326686	0.120915	Helix	FALSE	45.47	None	None	1.06241	0.0197002	-1.41863	ref2015	2.73304	1	12	FALSE	0	15	success
Q8NHC6	Q101T	OR14L1P	O14L1_HUMAN	Putative olfactory receptor 14L1	Q	T	101	The mutation changes one amino acid to another that is differently shaped.	101	A	AF-Q8NHC6	FALSE	9	TRUE	11.5391	10.8507	0.053921	1.13594	Helix	TRUE	96.4	None	None	0.932804	0.0160173	-0.945937	ref2015	-0.189046	1	8	FALSE	0	15	success
Q8NH64	D183D	OR51A7	O51A7_HUMAN	Olfactory receptor 51A7	D	D	183	The mutation changes one amino acid to another that is identical.	183	A	AF-Q8NH64	FALSE	8	TRUE	6.27799	5.63095	0.0335721	1.52614	Helix	TRUE	88.74	None	None	4.12298	0.0721986	-0.482419	ref2015	0.296228	1	12	FALSE	0	35	success
P00973	Y51R	OAS1	OAS1_HUMAN	2'-5'-oligoadenylate synthase 1	Y	R	51	The mutation changes one amino acid to another that is differently charged, from an aromatic to a non-aromatic, differently shaped.	51	A	4ig8	TRUE	12	TRUE	96.53	96.53	0.378549	1.29448	Loop	FALSE	133.06	[C]18.H01:B	10.2404	0.41624	0.0514615	2.64353	ref2015	-0.314075	1	12	FALSE	0	15	success
Q9BQT8	S52V	SLC25A21	ODC_HUMAN	Mitochondrial 2-oxodicarboxylate carrier	S	V	52	The mutation changes one amino acid to another that is bigger, more rigid, more hydrophobic.	52	A	AF-Q9BQT8	FALSE	6	TRUE	12.2564	7.61896	0.0857092	0.315736	Loop	TRUE	77.01	None	None	-0.358431	0.109558	-4.04912	ref2015	3.21277	1	12	FALSE	0	20	success
Q9NTK5	Y282R	OLA1	OLA1_HUMAN	Obg-like ATPase 1	Y	R	282	The mutation changes one amino acid to another that is differently charged, from an aromatic to a non-aromatic, differently shaped.	282	A	2ohf	TRUE	12	TRUE	57.9134	57.3579	0.227111	1.96324	Helix	FALSE	69.5	[ACP]1.H10:_	10.0653	3.59113	0.133102	0.259969	ref2015	0.955748	1	12	FALSE	0	25	success
P04000	W191Q	OPN1LW	OPSR_HUMAN	Long-wave-sensitive opsin 1	W	Q	191	The mutation changes one amino acid to another that is more polar, from an aromatic to a non-aromatic, differently shaped.	191	A	AF-P04000	FALSE	14	TRUE	92.998	92.8383	0.352265	1.75952	Loop	FALSE	95.81	None	None	-2.90154	0.0579619	3.39613	ref2015	-4.15464	1	12	FALSE	0	26	success
Q7Z3T1	L285P	OR2W3	OR2W3_HUMAN	Olfactory receptor 2W3	L	P	285	The mutation changes one amino acid to another that is from a non-aromatic to an aromatic, smaller, more flexible, more polar.	285	A	AF-Q7Z3T1	FALSE	8	TRUE	56.6999	56.6999	0.296858	1.62702	Helix	FALSE	85.63	None	None	25.8956	0.256111	-2.0512	ref2015	-3.51062	1	12	FALSE	0	31	success
Q8NH40	T252S	OR6S1	OR6S1_HUMAN	Olfactory receptor 6S1	T	S	252	The mutation changes one amino acid to another that is smaller, more flexible.	252	A	AF-Q8NH40	FALSE	7	TRUE	91.3464	90.1736	0.560408	0.454223	Helix	FALSE	85.81	None	None	-0.0347087	0.00327145	-0.049305	ref2015	-0.175609	1	8	FALSE	0	9	success
Q9BRP0	R38W	OVOL2	OVOL2_HUMAN	Transcription factor Ovo-like 2	R	W	38	The mutation changes one amino acid to another that is differently charged, from a non-aromatic to an aromatic, differently shaped.	38	A	AF-Q9BRP0	FALSE	11	TRUE	240.896	225.313	0.909041	0.338883	Loop	FALSE	31.5	None	None	3.53475	0.00766563	-0.255239	ref2015	2.31253	1	12	FALSE	0	7	success
P41217	A47C	CD200	OX2G_HUMAN	OX-2 membrane glycoprotein	A	C	47	The mutation changes one amino acid to another that is bigger, more polar.	47	A	based upon 4bfi.1.B	TRUE	5	TRUE	0	0	0	0.72859	Sheet	TRUE	0.91	[NAG]800.H13:B	8.62051	-0.648387	0.741303	1.14957	ref2015	2.83848	1	12	TRUE	0	35	success
O95747	I469R	OXSR1	OXSR1_HUMAN	Serine/threonine-protein kinase OSR1	I	R	469	The mutation changes one amino acid to another that is differently charged, differently shaped.	469	A	7okw	FALSE	8	TRUE	30.9194	24.6749	0.158561	2.34259	Helix	TRUE	18.98	[MPD]1.H05:_	6.10001	5.83662	0.0822751	2.67878	ref2015	-0.043823	1	12	TRUE	0	27	(initial run)
P47900	L60K	P2RY1	P2RY1_HUMAN	P2Y purinoceptor 1	L	K	60	The mutation changes one amino acid to another that is differently charged, differently shaped.	60	A	4xnv	TRUE	8	TRUE	87.9697	87.9697	0.460575	0.99189	Helix	FALSE	44.49	[OLC]11.H16:_	1.82877	4.18663	0.0200426	4.40686	ref2015	-2.5262	1	12	TRUE	0	27	success
O00750	N1198W	PIK3C2B	P3C2B_HUMAN	Phosphatidylinositol 4-phosphate 3-kinase C2 domain-containing subunit beta	N	W	1198	The mutation changes one amino acid to another that is from a non-aromatic to an aromatic, differently shaped, more hydrophobic.	1198	A	AF-O00750	FALSE	8	TRUE	0	0	0	-0.86883	Loop	TRUE	88.97	None	None	31.208	0.105775	-5.93466	ref2015	8.37125	1	12	FALSE	0	42	(initial run)
Q15102	R83K	PAFAH1B3	PA1B3_HUMAN	Platelet-activating factor acetylhydrolase IB subunit gamma	R	K	83	The mutation changes one amino acid to another that is smaller.	83	A	based upon 1bwq.1.A	TRUE	11	TRUE	0	0	0	1.86032	Helix	TRUE	0.93	None	None	4.85612	0.026626	-1.68399	ref2015	-2.32164	1	12	FALSE	0	43	success
Q9UP65	L506F	PLA2G4C	PA24C_HUMAN	Cytosolic phospholipase A2 gamma	L	F	506	The mutation changes one amino acid to another that is bigger.	506	A	AF-Q9UP65	FALSE	8	TRUE	8.04973	7.73038	0.0421452	1.45649	Helix	TRUE	97.91	None	None	4.7125	0.083946	0.0871593	ref2015	0.296415	1	12	FALSE	0	40	success
Q8TEW8	Q82L	PARD3B	PAR3L_HUMAN	Partitioning defective 3 homolog B	Q	L	82	The mutation changes one amino acid to another that is differently shaped, more hydrophobic.	82	A	AF-Q8TEW8	FALSE	9	TRUE	63.2804	63.2804	0.295703	0.0383189	Sheet	FALSE	66.76	None	None	-0.159809	0.536848	0.997793	ref2015	0.405941	1	12	FALSE	0	16	(initial run)
Q99497	E163P	PARK7	PARK7_HUMAN	Protein/nucleic acid deglycase DJ-1	E	P	163	The mutation changes one amino acid to another that is differently charged, from a non-aromatic to an aromatic, smaller, more flexible.	163	A	2rk3	TRUE	9	TRUE	59.5614	56.5159	0.278324	0.44012	Helix	FALSE	9.05	None	None	14.5294	0.0437628	-2.98676	ref2015	-0.966631	1	12	FALSE	0	39	success
Q9BZA7	F513Y	PCDH11X	PC11X_HUMAN	Protocadherin-11 X-linked	F	Y	513	The mutation changes one amino acid to another that is bigger, from a non-aromatic to an aromatic.	513	A	AF-Q9BZA7	FALSE	11	TRUE	7.639	0	0.0335044	1.77871	Sheet	TRUE	94.06	None	None	6.25534	0.173402	2.41385	ref2015	-0.956711	1	12	FALSE	0	36	(initial run)
Q9BZA7	N679C	PCDH11X	PC11X_HUMAN	Protocadherin-11 X-linked	N	C	679	The mutation changes one amino acid to another that is smaller.	679	A	AF-Q9BZA7	FALSE	8	TRUE	62.2914	62.2914	0.333109	0.11679	Loop	FALSE	76.28	None	None	3.70369	1.67929	-2.89032	ref2015	3.3483	1	12	FALSE	0	24	success
Q8N6Y1	G156K	PCDH20	PCD20_HUMAN	Protocadherin-20	G	K	156	The mutation changes one amino acid to another that is differently charged, bigger, more rigid.	156	A	AF-Q8N6Y1	FALSE	4	TRUE	88.5759	4.48173	0.913154	-0.876197	Loop	FALSE	37.42	None	None	-0.119689	0.0209961	0.146532	ref2015	0.132645	1	8	FALSE	0	6	success
O14737	Y80D	PDCD5	PDCD5_HUMAN	Programmed cell death protein 5	Y	D	80	The mutation changes one amino acid to another that is differently charged, from an aromatic to a non-aromatic, smaller.	80	A	2k6b	TRUE	21	TRUE	175.114	140.666	0.686723	-0.0461349	Helix	FALSE	0	None	None	-8.10035	0.79547	-1.96944	ref2015	-4.9746	1	12	FALSE	0	17	success
Q9BY77	L365K	POLDIP3	PDIP3_HUMAN	Polymerase delta-interacting protein 3	L	K	365	The mutation changes one amino acid to another that is differently charged, differently shaped.	365	A	AF-Q9BY77	FALSE	8	TRUE	120.778	106.544	0.632346	0.0770795	Helix	FALSE	54.5	None	None	0.413435	0.0166012	0.398511	ref2015	-0.0485407	1	8	FALSE	0	8	success
Q8WWR9	G45Y	PPDPFL	PDPFL_HUMAN	Pancreatic progenitor cell differentiation and proliferation factor-like protein	G	Y	45	The mutation changes one amino acid to another that is bigger, from a non-aromatic to an aromatic, more rigid, more hydrophobic.	45	A	AF-Q8WWR9	FALSE	4	TRUE	73.9699	1.89815	0.762576	-0.0813219	Loop	FALSE	52.58	None	None	-7480.8	2.65419	-30.4227	ref2015	4.29834	1	12	FALSE	0	9	success
Q92561	T230Q	PHYHIP	PHYIP_HUMAN	Phytanoyl-CoA hydroxylase-interacting protein	T	Q	230	The mutation changes one amino acid to another that is differently shaped.	230	A	AF-Q92561	FALSE	7	TRUE	47.8014	38.4155	0.29326	1.11324	Loop	FALSE	83.79	None	None	-1.1017	0.00796378	-0.0125472	ref2015	0.532992	1	12	FALSE	0	21	success
Q9H611	L200Q	PIF1	PIF1_HUMAN	ATP-dependent DNA helicase PIF1	L	Q	200	The mutation changes one amino acid to another that is more polar, differently shaped.	200	A	AF-Q9H611	FALSE	8	TRUE	67.5161	47.7363	0.353488	1.56776	Loop	FALSE	39.25	None	None	0.0425997	0.209855	4.36805	ref2015	-0.373792	1	12	FALSE	0	18	success
P42338	F446C	PIK3CB	PK3CB_HUMAN	Phosphatidylinositol 4,5-bisphosphate 3-kinase catalytic subunit beta isoform	F	C	446	The mutation changes one amino acid to another that is more polar, smaller.	446	A	AF-P42338	FALSE	11	TRUE	0	0	0	2.16726	Loop	TRUE	96.69	None	None	2.44225	0.0110572	0.396065	ref2015	0.176246	1	8	FALSE	0	13	success
Q6P1J6	V1186G	PLB1	PLB1_HUMAN	Phospholipase B1, membrane-associated	V	G	1186	The mutation changes one amino acid to another that is more polar, smaller, more flexible.	1186	A	AF-Q6P1J6	FALSE	7	TRUE	0.852668	0.852668	0.00516768	2.94896	Helix	TRUE	97.48	None	None	1.30667	0.0100697	0.264268	ref2015	-0.431427	1	8	FALSE	0	13	success
Q9UPR0	G323Y	PLCL2	PLCL2_HUMAN	Inactive phospholipase C-like protein 2	G	Y	323	The mutation changes one amino acid to another that is bigger, from a non-aromatic to an aromatic, more rigid, more hydrophobic.	323	A	AF-Q9UPR0	FALSE	4	TRUE	36.3599	3.47732	0.374845	-0.0397958	Loop	FALSE	80.01	None	None	-0.652306	0.0678681	-0.269622	ref2015	2.30511	1	12	FALSE	0	18	success
Q9Y342	R132F	PLLP	PLLP_HUMAN	Plasmolipin	R	F	132	The mutation changes one amino acid to another that is differently charged, differently shaped.	132	A	AF-Q9Y342	FALSE	11	TRUE	233.885	209.116	0.882584	0.394674	Loop	FALSE	53.75	None	None	0.456972	0.0376867	0.079078	ref2015	1.25985	1	12	FALSE	0	15	(initial run)
P54278	K394S	PMS2	PMS2_HUMAN	Mismatch repair endonuclease PMS2	K	S	394	The mutation changes one amino acid to another that is differently charged, smaller, more flexible.	394	A	AF-P54278	FALSE	9	TRUE	205.122	187.25	0.891836	0.0329526	Loop	FALSE	25.59	None	None	0.484978	0.0053512	2.25047	ref2015	-0.542249	1	12	FALSE	0	7	success
Q13519	F130F	PNOC	PNOC_HUMAN	Prepronociceptin	F	F	130	The mutation changes one amino acid to another that is identical.	130	A	AF-Q13519	FALSE	11	TRUE	174.616	158.661	0.765858	-0.0848878	Loop	FALSE	56.96	None	None	-722.946	2.84114	-5.03574	ref2015	-0.0378219	1	12	FALSE	0	12	(initial run)
Q7Z3K3	P1171I	POGZ	POGZ_HUMAN	Pogo transposable element with ZNF domain	P	I	1171	The mutation changes one amino acid to another that is bigger, from an aromatic to a non-aromatic, more rigid, more hydrophobic.	1171	A	AF-Q7Z3K3	FALSE	7	TRUE	52.4356	52.1067	0.340491	0.286761	Loop	FALSE	92.94	None	None	0.887857	0.0209406	0.377402	ref2015	1.37972	1	8	FALSE	0	10	success
Q6S5H5	D378L	POTEG	POTEG_HUMAN	POTE ankyrin domain family member G	D	L	378	The mutation changes one amino acid to another that is differently charged, equally sized.	378	A	AF-Q6S5H5	FALSE	8	TRUE	128.631	109.631	0.687867	0.346322	Loop	FALSE	36.44	None	None	3.66664	0.279327	-2.40649	ref2015	3.46304	1	12	FALSE	0	8	success
P62937	R69S	PPIA	PPIA_HUMAN	Peptidyl-prolyl cis-trans isomerase A	R	S	69	The mutation changes one amino acid to another that is differently charged, smaller, more flexible.	69	A	4n1m	TRUE	24	TRUE	149.251	133.514	0.563212	0.583969	Loop	FALSE	6.29	None	None	2.14224	0.0105234	-2.61398	ref2015	-1.04924	1	12	FALSE	0	18	success
Q08752	S305H	PPID	PPID_HUMAN	Peptidyl-prolyl cis-trans isomerase D	S	H	305	The mutation changes one amino acid to another that is differently charged, bigger, from a non-aromatic to an aromatic, more rigid.	305	A	based upon 1ihg.1.A	TRUE	6	TRUE	62.1678	54.5994	0.43474	0.507882	Loop	FALSE	0.86	None	None	0.230931	0.00748718	-0.173552	ref2015	0.208171	1	8	FALSE	0	6	success
O43586	L390R	PSTPIP1	PPIP1_HUMAN	Proline-serine-threonine phosphatase-interacting protein 1	L	R	390	The mutation changes one amino acid to another that is differently charged, differently shaped.	390	A	2dil	TRUE	19	TRUE	125.812	122.229	0.658701	-0.0483143	Sheet	FALSE	0	None	None	-2.00062	0.0697803	5.89461	ref2015	-0.283248	1	12	FALSE	0	19	(initial run)
Q86YV5	Q1085I	PRAG1	PRAG1_HUMAN	Inactive tyrosine-protein kinase PRAG1	Q	I	1085	The mutation changes one amino acid to another that is differently shaped, more hydrophobic.	1085	A	5ve6	TRUE	9	TRUE	91.4268	91.4268	0.427228	0.15033	Sheet	FALSE	68.55	None	None	-2.73934	0.0920124	-4.57885	ref2015	0.157661	1	12	FALSE	0	24	success
Q8N945	K25S	PRELID2	PRLD2_HUMAN	PRELI domain-containing protein 2	K	S	25	The mutation changes one amino acid to another that is differently charged, smaller, more flexible.	25	A	AF-Q8N945	FALSE	9	TRUE	13.665	13.665	0.0594129	1.36553	Helix	TRUE	94.01	None	None	-7.5208	0.201491	-2.81888	ref2015	-0.0747105	1	12	FALSE	0	34	success
P60891	A113F	PRPS1	PRPS1_HUMAN	Ribose-phosphate pyrophosphokinase 1	A	F	113	The mutation changes one amino acid to another that is bigger.	113	A	3s5j	TRUE	5	TRUE	0	0	0	0.16133	Helix	TRUE	20.29	None	None	18.1428	0.0982041	-0.400367	ref2015	5.08408	1	12	FALSE	0	41	success
A5PKW4	A878P	PSD	PSD1_HUMAN	PH and SEC7 domain-containing protein 1	A	P	878	The mutation changes one amino acid to another that is bigger, from a non-aromatic to an aromatic, more flexible, more polar.	878	A	AF-A5PKW4	FALSE	5	TRUE	91.1475	78.6606	0.753285	-0.0934739	Loop	FALSE	53.53	None	None	-2.03235	0.0369506	-0.490434	ref2015	-2.32117	1	12	FALSE	0	20	success
Q00889	G305I	PSG6	PSG6_HUMAN	Pregnancy-specific beta-1-glycoprotein 6	G	I	305	The mutation changes one amino acid to another that is bigger, more rigid, more hydrophobic.	305	A	AF-Q00889	FALSE	4	TRUE	7.66747	0	0.0790461	-0.112155	Sheet	TRUE	92.39	None	None	42.7756	0.177175	-1.79383	ref2015	6.80022	1	12	FALSE	0	24	(initial run)
Q00889	L435P	PSG6	PSG6_HUMAN	Pregnancy-specific beta-1-glycoprotein 6	L	P	435	The mutation changes one amino acid to another that is from a non-aromatic to an aromatic, smaller, more flexible, more polar.	435	A	AF-Q00889	FALSE	9	TRUE	252.962	173.552	1.32441	-2.49408	Loop	FALSE	45.82	None	None	2.28459	0.289583	-0.0255696	ref2015	-3.24357	1	12	FALSE	0	4	success
Q06124	G464Y	PTPN11	PTN11_HUMAN	Tyrosine-protein phosphatase non-receptor type 11	G	Y	464	The mutation changes one amino acid to another that is bigger, from a non-aromatic to an aromatic, more rigid, more hydrophobic.	464	A	3zm1	TRUE	4	TRUE	2.19113	0	0.022589	-0.00206928	Helix	TRUE	11.64	None	None	15.7984	0.140018	1.723	ref2015	3.38218	1	12	FALSE	0	41	success
Q92932	M275V	PTPRN2	PTPR2_HUMAN	Receptor-type tyrosine-protein phosphatase N2	M	V	275	The mutation changes one amino acid to another that is differently shaped.	275	A	AF-Q92932	FALSE	8	TRUE	172.47	154.314	0.849608	-0.264351	Loop	FALSE	34.34	None	None	-262.399	0.645705	-3.94348	ref2015	-1.60036	1	12	FALSE	0	7	success
P23469	R136M	PTPRE	PTPRE_HUMAN	Receptor-type tyrosine-protein phosphatase epsilon	R	M	136	The mutation changes one amino acid to another that is differently charged, smaller.	136	A	6d4d	TRUE	11	TRUE	96.6849	96.6849	0.364849	0.30472	Helix	FALSE	16.93	None	None	6.30743	0.0171406	-6.5267	ref2015	0.652286	1	12	FALSE	0	21	success
O15541	L331R	RNF113A	R113A_HUMAN	E3 ubiquitin-protein ligase RNF113A	L	R	331	The mutation changes one amino acid to another that is differently charged, differently shaped.	331	A	AF-O15541	FALSE	8	TRUE	173.109	159.128	0.906327	-1.26362	Loop	FALSE	38.32	None	None	-0.225728	0.000499904	0.939673	ref2015	-0.0444824	1	12	FALSE	0	8	success
Q9BZG1	L16P	RAB34	RAB34_HUMAN	Ras-related protein Rab-34	L	P	16	The mutation changes one amino acid to another that is from a non-aromatic to an aromatic, smaller, more flexible, more polar.	16	A	AF-Q9BZG1	FALSE	8	TRUE	2.44762	0	0.0128147	2.76621	Loop	TRUE	95.3	None	None	8.74776	0.113122	-0.445388	ref2015	-2.27923	1	12	FALSE	0	30	success
O14966	D80W	RAB29	RAB7L_HUMAN	Ras-related protein Rab-7L1	D	W	80	The mutation changes one amino acid to another that is differently charged, bigger, from a non-aromatic to an aromatic.	80	A	6hh2	FALSE	8	TRUE	121.455	109.304	0.649491	0.106591	Loop	FALSE	22.91	[GDP]1.O3B:_	21.0783	3.88664	0.0362851	-0.346872	ref2015	5.27614	1	12	FALSE	0	23	success
Q9P2N5	N251F	RBM27	RBM27_HUMAN	RNA-binding protein 27	N	F	251	The mutation changes one amino acid to another that is differently shaped, more hydrophobic.	251	A	AF-Q9P2N5	FALSE	8	TRUE	166.734	144.074	0.891625	0.496301	Loop	FALSE	31.48	None	None	2.23061	0.481611	-0.652287	ref2015	2.9314	1	12	FALSE	0	9	(initial run)
P54725	N230Q	RAD23A	RD23A_HUMAN	UV excision repair protein RAD23 homolog A	N	Q	230	The mutation changes one amino acid to another that is bigger.	230	A	1oqy	TRUE	14	TRUE	79.8203	66.1529	0.426847	0.465235	Loop	FALSE	0	None	None	-6.75215	0.981969	-0.657857	ref2015	0.681969	1	12	FALSE	0	16	(initial run)
P22670	S342S	RFX1	RFX1_HUMAN	MHC class II regulatory factor RFX1	S	S	342	The mutation changes one amino acid to another that is identical.	342	A	AF-P22670	FALSE	6	TRUE	114.365	88.6789	0.799752	-0.159455	Loop	FALSE	34.39	None	None	2.05721	0.470662	2.63164	ref2015	-0.00352158	1	12	FALSE	0	7	success
Q7Z3J3	N1607D	RGPD4	RGPD4_HUMAN	RanBP2-like and GRIP domain-containing protein 4	N	D	1607	The mutation changes one amino acid to another that is differently charged, equally sized.	1607	A	AF-Q7Z3J3	FALSE	8	TRUE	140.312	120.433	0.750334	-0.153919	Loop	FALSE	27.43	None	None	-1725.47	1.77177	-19.8408	ref2015	0.229014	1	12	FALSE	0	7	success
Q2M1Z3	M1G	ARHGAP31	RHG31_HUMAN	Rho GTPase-activating protein 31	M	G	1	The mutation changes one amino acid to another that is more polar, smaller, more flexible.	1	A	AF-Q2M1Z3	FALSE	8	TRUE	245.41	219.334	1.20892	-2.12201	Loop	FALSE	37.89	None	None	-1.88086	0.0332274	-0.996242	ref2015	-2.50208	1	12	FALSE	0	7	success
O14559	S1098V	ARHGAP33	RHG33_HUMAN	Rho GTPase-activating protein 33	S	V	1098	The mutation changes one amino acid to another that is bigger, more rigid, more hydrophobic.	1098	A	AF-O14559	FALSE	6	TRUE	111.786	89.9904	0.781723	0.101642	Loop	FALSE	30.71	None	None	2.43158	0.0049761	-0.472605	ref2015	3.24535	1	12	FALSE	0	7	success
P61586	G14Q	RHOA	RHOA_HUMAN	Transforming protein RhoA	G	Q	14	The mutation changes one amino acid to another that is bigger, more rigid.	14	A	6v6u	FALSE	4	TRUE	26.4573	0	0.272756	0.863912	Loop	FALSE	11.82	[GDP]1.O1B:_	3.22848	-0.122537	0.0277481	1.52176	ref2015	0.528463	1	8	TRUE	0	12	success
Q9H6W3	E531W	RIOX1	RIOX1_HUMAN	Ribosomal oxygenase 1	E	W	531	The mutation changes one amino acid to another that is differently charged, from a non-aromatic to an aromatic, differently shaped.	531	A	4cck	TRUE	9	TRUE	123.481	121.552	0.577015	0.0315545	Loop	FALSE	67.06	[OGA]8.O4:_	21.492	2.28721	0.0181726	-1.30264	ref2015	4.37679	1	12	FALSE	0	10	success
Q96EH5	R41P	RPL39L	RL39L_HUMAN	60S ribosomal protein L39-like	R	P	41	The mutation changes one amino acid to another that is differently charged, from a non-aromatic to an aromatic, smaller, more flexible.	41	A	AF-Q96EH5	FALSE	11	TRUE	163.827	139.543	0.618215	0.427731	Loop	FALSE	95.86	None	None	2.63304	0.882319	-5.15095	ref2015	-3.63859	1	12	FALSE	0	17	success
Q8N4F7	K126A	RNF175	RN175_HUMAN	RING finger protein 175	K	A	126	The mutation changes one amino acid to another that is differently charged, smaller.	126	A	AF-Q8N4F7	FALSE	9	TRUE	169.68	147.676	0.737738	0.359047	Loop	FALSE	86.42	None	None	2.52383	0.0202969	-1.5663	ref2015	0.82236	1	12	FALSE	0	15	success
Q2M238	N125K	RRN3P1	RN3P1_HUMAN	Putative RRN3-like protein RRN3P1	N	K	125	The mutation changes one amino acid to another that is differently charged, differently shaped.	125	A	AF-Q2M238	FALSE	8	TRUE	64.4719	64.4719	0.344769	0.585104	Loop	FALSE	94.85	None	None	-0.0260968	0.00566717	-0.330897	ref2015	0.0887264	1	8	FALSE	0	9	success
P10155	S138K	RO60	RO60_HUMAN	60 kDa SS-A/Ro ribonucleoprotein	S	K	138	The mutation changes one amino acid to another that is differently charged, bigger, more rigid.	138	A	based upon 1yvp.1.D	FALSE	6	TRUE	92.6689	68.2853	0.648034	-0.074592	Helix	FALSE	0.87	[U]6.OP1:C	11.3023	-1.82703	0.00774811	0.267297	ref2015	0.104459	1	12	FALSE	0	22	success
Q8WZ75	L556A	ROBO4	ROBO4_HUMAN	Roundabout homolog 4	L	A	556	The mutation changes one amino acid to another that is smaller.	556	A	AF-Q8WZ75	FALSE	8	TRUE	165.537	134.518	0.866684	-0.642392	Loop	FALSE	32.8	None	None	-4943.38	19.362	-30.2387	ref2015	-0.163468	1	12	FALSE	0	7	success
O95059	P2V	RPP14	RPP14_HUMAN	Ribonuclease P protein subunit p14	P	V	2	The mutation changes one amino acid to another that is bigger, from an aromatic to a non-aromatic, more rigid, more hydrophobic.	2	A	AF-O95059	FALSE	7	TRUE	137.934	126.55	0.895674	-0.086864	Loop	FALSE	56.4	None	None	4.54643	3.29e-05	-0.48831	ref2015	5.43892	1	12	FALSE	0	5	success
P62979	G35A	RPS27A	RS27A_HUMAN	Ubiquitin-40S ribosomal protein S27a	G	A	35	The mutation changes one amino acid to another that is bigger, more rigid, more hydrophobic.	35	A	6q01	FALSE	7	TRUE	50.5981	3.85151	0.521629	0.333583	Loop	FALSE	12.95	[BEZ]5.H03:_	23.1202	-1.21538	0.0641707	-1.53131	ref2015	2.24868	1	12	TRUE	0	21	success
Q9H0K4	I414I	RSPH6A	RSH6A_HUMAN	Radial spoke head protein 6 homolog A	I	I	414	The mutation changes one amino acid to another that is identical.	414	A	AF-Q9H0K4	FALSE	8	TRUE	37.5553	34.6385	0.192591	1.1763	Loop	TRUE	85.22	None	None	0.00232489	0.152628	-0.428206	ref2015	0.0129131	1	12	FALSE	0	31	(initial run)
P14678	Q140Q	SNRPB	RSMB_HUMAN	Small nuclear ribonucleoprotein-associated proteins B and B'	Q	Q	140	The mutation changes one amino acid to another that is identical.	140	A	AF-P14678	FALSE	9	TRUE	168.549	154.012	0.787611	-0.132745	Helix	FALSE	70.49	None	None	-0.230547	0.0225488	-1.88072	ref2015	-1.40737	1	12	FALSE	0	10	success
Q6ICC9	S128V	RTL6	RTL6_HUMAN	Retrotransposon Gag-like protein 6	S	V	128	The mutation changes one amino acid to another that is bigger, more rigid, more hydrophobic.	128	A	AF-Q6ICC9	FALSE	6	TRUE	117.394	97.2684	0.820939	0.0895793	Helix	FALSE	89.95	None	None	2.31052	0.444663	-1.45732	ref2015	3.92207	1	12	FALSE	0	13	(initial run)
Q9BZW2	A145P	SLC13A1	S13A1_HUMAN	Solute carrier family 13 member 1	A	P	145	The mutation changes one amino acid to another that is bigger, from a non-aromatic to an aromatic, more flexible, more polar.	145	A	AF-Q9BZW2	FALSE	5	TRUE	45.9069	36.6021	0.379396	0.662103	Helix	FALSE	91.11	None	None	10.8275	0.086804	-0.150416	ref2015	-2.62251	1	12	FALSE	0	32	success
O00337	V372E	SLC28A1	S28A1_HUMAN	Sodium/nucleoside cotransporter 1	V	E	372	The mutation changes one amino acid to another that is differently charged, differently shaped.	372	A	AF-O00337	FALSE	7	TRUE	30.9949	30.9949	0.187848	2.46146	Helix	TRUE	93.91	None	None	-2.23996	0.0429047	4.56148	ref2015	-3.19792	1	12	FALSE	0	43	success
Q8NBW4	Y110M	SLC38A9	S38A9_HUMAN	Sodium-coupled neutral amino acid transporter 9	Y	M	110	The mutation changes one amino acid to another that is from an aromatic to a non-aromatic, smaller.	110	A	AF-Q8NBW4	FALSE	12	TRUE	182.041	155.549	0.713886	0.122134	Loop	FALSE	30.98	None	None	-0.326321	0.542377	-0.40879	ref2015	0.0747302	1	8	FALSE	0	5	success
A6NKF1	R192K	SAC3D1	SAC31_HUMAN	SAC3 domain-containing protein 1	R	K	192	The mutation changes one amino acid to another that is smaller.	192	A	AF-A6NKF1	FALSE	11	TRUE	249.017	216.082	0.939685	-0.599701	Helix	FALSE	59.02	None	None	-4.03056	0.0831319	2.96075	ref2015	-1.77169	1	12	FALSE	0	17	success
Q9UBT2	G69E	UBA2	SAE2_HUMAN	SUMO-activating enzyme subunit 2	G	E	69	The mutation changes one amino acid to another that is differently charged, bigger, more rigid.	69	A	6xog	FALSE	4	TRUE	50.2956	2.67077	0.518511	0.33511	Loop	FALSE	27.8	[VAY]3.H22:_	11.0897	8.85241	0.0146225	2.16194	ref2015	2.64567	1	12	FALSE	0	21	(initial run)
Q9UJQ4	M726V	SALL4	SALL4_HUMAN	Sal-like protein 4	M	V	726	The mutation changes one amino acid to another that is differently shaped.	726	A	AF-Q9UJQ4	FALSE	8	TRUE	170.216	146.598	0.838503	-0.237459	Loop	FALSE	32.78	None	None	-4.67122	0.450857	-0.648709	ref2015	-0.237108	1	12	FALSE	0	7	success
Q9Y512	G290I	SAMM50	SAM50_HUMAN	Sorting and assembly machinery component 50 homolog	G	I	290	The mutation changes one amino acid to another that is bigger, more rigid, more hydrophobic.	290	A	AF-Q9Y512	FALSE	4	TRUE	35.4743	2.58715	0.365715	-0.0440315	Loop	FALSE	87.38	None	None	15.8216	0.0428362	0.204172	ref2015	4.34815	1	12	FALSE	0	19	success
P0C264	S348R	SBK3	SBK3_HUMAN	Uncharacterized serine/threonine-protein kinase SBK3	S	R	348	The mutation changes one amino acid to another that is differently charged, bigger, more rigid.	348	A	AF-P0C264	FALSE	6	TRUE	126.419	100.451	0.884046	-0.626087	Loop	FALSE	35.25	None	None	-1.04631	0.810709	2.28359	ref2015	2.2339	1	12	FALSE	0	8	success
P48029	E444V	SLC6A8	SC6A8_HUMAN	Sodium- and chloride-dependent creatine transporter 1	E	V	444	The mutation changes one amino acid to another that is differently charged, differently shaped.	444	A	AF-P48029	FALSE	9	TRUE	21.5829	20.8233	0.100855	-0.170169	Helix	TRUE	95.55	None	None	4.20147	0.0212656	-6.27684	ref2015	2.17145	1	12	FALSE	0	22	success
A0A286YFB4	Y64G	SCYGR2	SCGR2_HUMAN	Small cysteine and glycine repeat-containing protein 2	Y	G	64	The mutation changes one amino acid to another that is more polar, from an aromatic to a non-aromatic, smaller, more flexible.	64	A	AF-A0A286YFB4	FALSE	12	TRUE	146.8	123.192	0.575688	0.728278	Loop	FALSE	46.73	None	None	-0.557797	0.0795186	0.29674	ref2015	-2.47346	1	12	FALSE	0	18	(initial run)
Q01118	L393Q	SCN7A	SCN7A_HUMAN	Sodium channel protein type 7 subunit alpha	L	Q	393	The mutation changes one amino acid to another that is more polar, differently shaped.	393	A	AF-Q01118	FALSE	8	TRUE	0	0	0	3.35911	Helix	TRUE	86.44	None	None	4.55393	0.0299778	7.40211	ref2015	-1.04787	1	12	FALSE	0	38	success
Q9BQE4	V75C	SELENOS	SELS_HUMAN	Selenoprotein S	V	C	75	The mutation changes one amino acid to another that is more polar, smaller.	75	A	2q2f	TRUE	7	TRUE	60.0484	59.8901	0.363929	0.878631	Helix	FALSE	17.11	None	None	1.06453	0.105313	0.39666	ref2015	1.3082	1	12	TRUE	0	19	success
O15041	G136A	SEMA3E	SEM3E_HUMAN	Semaphorin-3E	G	A	136	The mutation changes one amino acid to another that is bigger, more rigid, more hydrophobic.	136	A	AF-O15041	FALSE	4	TRUE	0.529388	0	0.00545761	1.16209	Loop	TRUE	96.37	None	None	-0.991174	0.0352369	-0.71891	ref2015	0.705581	1	12	FALSE	0	43	(initial run)
Q7Z6J9	V10E	TSEN54	SEN54_HUMAN	tRNA-splicing endonuclease subunit Sen54	V	E	10	The mutation changes one amino acid to another that is differently charged, differently shaped.	10	A	AF-Q7Z6J9	FALSE	7	TRUE	112.45	99.7491	0.681517	-0.177021	Loop	FALSE	44.38	None	None	-12.2116	0.666001	6.76942	ref2015	-3.02038	1	12	FALSE	0	12	(initial run)
Q9P0V9	Q345H	SEPTIN10	SEP10_HUMAN	Septin-10	Q	H	345	The mutation changes one amino acid to another that is differently charged, from a non-aromatic to an aromatic, differently shaped.	345	A	AF-Q9P0V9	FALSE	9	TRUE	81.8325	81.4566	0.382395	0.712419	Helix	FALSE	62.08	None	None	-3.26559	0.841033	1.55359	ref2015	-0.942281	1	12	FALSE	0	15	success
Q9Y3B4	V82W	SF3B6	SF3B6_HUMAN	Splicing factor 3B subunit 6	V	W	82	The mutation changes one amino acid to another that is bigger, from a non-aromatic to an aromatic.	82	A	3lqv	TRUE	7	TRUE	23.3868	23.3868	0.141738	0.727083	Loop	TRUE	52.32	[ADE]1.H02:_	17.5369	3.39713	0.0834119	-0.261363	ref2015	0.808428	1	8	FALSE	0	10	success
Q13326	R34M	SGCG	SGCG_HUMAN	Gamma-sarcoglycan	R	M	34	The mutation changes one amino acid to another that is differently charged, smaller.	34	A	AF-Q13326	FALSE	11	TRUE	204.206	200.935	0.770589	0.343387	Helix	FALSE	81.96	None	None	2.34543	0.00983512	-1.18785	ref2015	0.875135	1	12	FALSE	0	14	success
Q9BX95	A50Q	SGPP1	SGPP1_HUMAN	Sphingosine-1-phosphate phosphatase 1	A	Q	50	The mutation changes one amino acid to another that is bigger, more polar.	50	A	AF-Q9BX95	FALSE	5	TRUE	95.8007	71.6608	0.791741	-0.466596	Loop	FALSE	38.63	None	None	-0.372858	0.0126303	1.03752	ref2015	-0.078841	1	12	FALSE	0	7	success
Q99962	K7W	SH3GL2	SH3G2_HUMAN	Endophilin-A1	K	W	7	The mutation changes one amino acid to another that is differently charged, from a non-aromatic to an aromatic, differently shaped.	7	A	AF-Q99962	FALSE	9	TRUE	138.932	138.932	0.604052	0.150223	Helix	FALSE	82.48	None	None	1.62218	0.0294946	-1.67822	ref2015	4.35515	1	12	FALSE	0	19	success
Q96B97	K645F	SH3KBP1	SH3K1_HUMAN	SH3 domain-containing kinase-binding protein 1	K	F	645	The mutation changes one amino acid to another that is differently charged, differently shaped.	645	A	5abs	TRUE	9	TRUE	66.8691	66.2058	0.290735	-0.0318395	Helix	FALSE	27.95	None	None	2.09132	0.0594342	0.268531	ref2015	1.21063	1	12	TRUE	0	29	success
Q9UPX8	A154A	SHANK2	SHAN2_HUMAN	SH3 and multiple ankyrin repeat domains protein 2	A	A	154	The mutation changes one amino acid to another that is identical.	154	A	based upon 6cpj.1.A	TRUE	5	TRUE	0.335364	0	0.0027716	1.5939	Sheet	TRUE	0.78	None	None	-0.426809	0.0503217	0.878791	ref2015	-0.000833982	1	12	FALSE	0	33	success
Q8NEM2	D578A	SHCBP1	SHCBP_HUMAN	SHC SH2 domain-binding protein 1	D	A	578	The mutation changes one amino acid to another that is differently charged, smaller.	578	A	AF-Q8NEM2	FALSE	8	TRUE	141.76	110.057	0.758078	0.372017	Loop	FALSE	27.09	None	None	-7.125	0.139689	0.311499	ref2015	0.522115	1	12	FALSE	0	6	(initial run)
O60902	G36Y	SHOX2	SHOX2_HUMAN	Short stature homeobox protein 2	G	Y	36	The mutation changes one amino acid to another that is bigger, from a non-aromatic to an aromatic, more rigid, more hydrophobic.	36	A	AF-O60902	FALSE	4	TRUE	77.6822	1.8284	0.800847	-0.0854207	Loop	FALSE	40.4	None	None	-0.515678	3.58865	4.93437	ref2015	7.56825	1	12	FALSE	0	7	(initial run)
A0A1B0GW54	R32P	SMIM39	SIM39_HUMAN	Small integral membrane protein 39	R	P	32	The mutation changes one amino acid to another that is differently charged, from a non-aromatic to an aromatic, smaller, more flexible.	32	A	AF-A0A1B0GW54	FALSE	11	TRUE	195.713	193.346	0.738538	0.270977	Helix	FALSE	87.91	None	None	3.34493	3.39924	-1.16981	ref2015	-0.722754	1	8	FALSE	0	9	success
Q4G0N8	M372R	SLC9C1	SL9C1_HUMAN	Sodium/hydrogen exchanger 10	M	R	372	The mutation changes one amino acid to another that is differently charged, bigger.	372	A	AF-Q4G0N8	FALSE	8	TRUE	3.98146	3.98146	0.0196131	2.84188	Loop	TRUE	90.2	None	None	1.4109	0.0226526	2.26866	ref2015	0.0416794	1	8	FALSE	0	14	success
Q9H2G2	K8I	SLK	SLK_HUMAN	STE20-like serine/threonine-protein kinase	K	I	8	The mutation changes one amino acid to another that is differently charged, differently shaped.	8	A	AF-Q9H2G2	FALSE	9	TRUE	209.922	187.692	0.912704	0.552969	Loop	FALSE	37.61	None	None	1.12493	0.000192323	-0.240833	ref2015	2.16051	1	12	FALSE	0	8	success
P38935	P476L	IGHMBP2	SMBP2_HUMAN	DNA-binding protein SMUBP-2	P	L	476	The mutation changes one amino acid to another that is bigger, from an aromatic to a non-aromatic, more rigid, more hydrophobic.	476	A	4b3f	TRUE	7	TRUE	129.197	115.371	0.838938	0.0557174	Loop	FALSE	57.31	None	None	0.86588	0.00641993	0.17248	ref2015	0.92296	1	8	FALSE	0	4	success
Q147U7	I144P	SMCO1	SMCO1_HUMAN	Single-pass membrane and coiled-coil domain-containing protein 1	I	P	144	The mutation changes one amino acid to another that is from a non-aromatic to an aromatic, smaller, more flexible, more polar.	144	A	AF-Q147U7	FALSE	8	TRUE	112.357	96.8941	0.576189	0.504437	Helix	FALSE	96.04	None	None	21.5511	0.373411	-3.4809	ref2015	-1.86997	1	12	FALSE	0	25	(initial run)
Q3KNW5	L276S	SLC10A6	SOAT_HUMAN	Solute carrier family 10 member 6	L	S	276	The mutation changes one amino acid to another that is more polar, smaller, more flexible.	276	A	AF-Q3KNW5	FALSE	8	TRUE	65.8619	50.2825	0.344827	1.67558	Helix	FALSE	90.65	None	None	2.88707	0.198741	0.881864	ref2015	-1.46197	1	12	FALSE	0	34	success
Q96AH0	K15A	NABP1	SOSB2_HUMAN	SOSS complex subunit B2	K	A	15	The mutation changes one amino acid to another that is differently charged, smaller.	15	A	based upon 4owx.1.C	FALSE	9	TRUE	110.98	110.98	0.48252	0.630599	Loop	FALSE	0.79	[DT]5.O2:L	6.69873	1.32687	0.0166827	-1.95091	ref2015	0.512517	1	12	FALSE	0	21	success
Q8N4H0	T40Q	SPATA6L	SPA6L_HUMAN	Spermatogenesis associated 6-like protein	T	Q	40	The mutation changes one amino acid to another that is differently shaped.	40	A	AF-Q8N4H0	FALSE	7	TRUE	10.6656	0.906921	0.0654331	1.79249	Loop	TRUE	95.53	None	None	3.5531	0.0588134	2.24483	ref2015	0.707023	1	12	FALSE	0	28	success
Q07617	T118S	SPAG1	SPAG1_HUMAN	Sperm-associated antigen 1	T	S	118	The mutation changes one amino acid to another that is smaller, more flexible.	118	A	AF-Q07617	FALSE	7	TRUE	113.669	94.7811	0.697355	0.0926346	Helix	FALSE	43.38	None	None	-6298.83	11.077	-55.5712	ref2015	-1.69624	1	12	FALSE	0	11	success
Q76KD6	V473F	SPATC1	SPERI_HUMAN	Speriolin	V	F	473	The mutation changes one amino acid to another that is bigger.	473	A	AF-Q76KD6	FALSE	7	TRUE	4.92498	1.27879	0.0298484	1.0552	Helix	TRUE	93.67	None	None	-5.42509	0.183846	5.4711	ref2015	1.29253	1	12	FALSE	0	42	success
Q7Z699	I413E	SPRED1	SPRE1_HUMAN	Sprouty-related, EVH1 domain-containing protein 1	I	E	413	The mutation changes one amino acid to another that is differently charged, differently shaped.	413	A	AF-Q7Z699	FALSE	8	TRUE	145.285	124.296	0.745054	-0.519048	Helix	FALSE	92.82	None	None	-0.661173	0.0187928	1.51089	ref2015	-2.65265	1	12	FALSE	0	17	success
Q9UBC9	K124W	SPRR3	SPRR3_HUMAN	Small proline-rich protein 3	K	W	124	The mutation changes one amino acid to another that is differently charged, from a non-aromatic to an aromatic, differently shaped.	124	A	AF-Q9UBC9	FALSE	9	TRUE	202.712	188.614	0.881357	0.43049	Loop	FALSE	45.65	None	None	3.59823	0.000835593	0.222942	ref2015	4.9602	1	12	FALSE	0	8	(initial run)
A0A0U1RRN3	V13S	SPTY2D1OS	SPTOS_HUMAN	Putative transmembrane protein SPTY2D1OS	V	S	13	The mutation changes one amino acid to another that is more polar, smaller, more flexible.	13	A	AF-A0A0U1RRN3	FALSE	7	TRUE	82.926	81.2031	0.502582	0.801135	Helix	FALSE	87.78	None	None	0.348147	0.395525	3.41838	ref2015	-1.87922	1	12	FALSE	0	16	success
P84103	C72Q	SRSF3	SRSF3_HUMAN	Serine/arginine-rich splicing factor 3	C	Q	72	The mutation changes one amino acid to another that is bigger.	72	A	2i2y	TRUE	11	TRUE	49.7451	20.5645	0.336116	1.34286	Loop	FALSE	0	[U]3.H3:B	14.3024	-0.0495578	0.0906847	5.25441	ref2015	-2.23853	1	12	FALSE	0	30	success
P81877	V26A	SSBP2	SSBP2_HUMAN	Single-stranded DNA-binding protein 2	V	A	26	The mutation changes one amino acid to another that is smaller.	26	A	6iwv	TRUE	7	TRUE	0	0	0	2.54126	Helix	TRUE	22.69	None	None	2.43737	0.0630315	1.99751	ref2015	-1.47912	1	12	FALSE	0	46	success
Q9NQ55	Q225P	PPAN	SSF1_HUMAN	Suppressor of SWI4 1 homolog	Q	P	225	The mutation changes one amino acid to another that is from a non-aromatic to an aromatic, smaller, more flexible.	225	A	AF-Q9NQ55	FALSE	9	TRUE	190.332	163.949	0.889404	0.0419547	Loop	FALSE	72.97	None	None	1.64819	0.0503455	-5.08724	ref2015	-2.17071	1	12	FALSE	0	12	success
O75897	R264Q	SULT1C4	ST1C4_HUMAN	Sulfotransferase 1C4	R	Q	264	The mutation changes one amino acid to another that is differently charged, differently shaped.	264	A	2gwh	TRUE	11	TRUE	40.623	27.5678	0.153294	1.41289	Loop	TRUE	19.89	[A3P]1.O1P:_	1.89726	-2.40908	0.0361235	-6.65459	ref2015	-1.26975	1	12	TRUE	0	31	success
Q9NSY2	N187L	STARD5	STAR5_HUMAN	StAR-related lipid transfer protein 5	N	L	187	The mutation changes one amino acid to another that is equally sized, more hydrophobic.	187	A	2r55	TRUE	8	TRUE	121.18	120.266	0.648019	0.232529	Helix	FALSE	70.6	None	None	0.957923	0.0115429	-0.0177779	ref2015	1.45261	1	12	FALSE	0	13	success
P56962	L75V	STX17	STX17_HUMAN	Syntaxin-17	L	V	75	The mutation changes one amino acid to another that is smaller.	75	A	AF-P56962	FALSE	8	TRUE	32.6312	32.6312	0.170844	1.56333	Helix	TRUE	93.41	None	None	3.02921	0.279952	-0.493319	ref2015	0.217293	1	12	FALSE	0	33	success
Q16623	I182Q	STX1A	STX1A_HUMAN	Syntaxin-1A	I	Q	182	The mutation changes one amino acid to another that is more polar, differently shaped.	182	A	based upon 3c98.1.B	TRUE	8	TRUE	104.493	104.493	0.53586	0.635327	Loop	FALSE	0.53	None	None	-7.31091	0.0498395	3.38557	ref2015	-1.30025	1	12	FALSE	0	18	success
P17600	R446H	SYN1	SYN1_HUMAN	Synapsin-1	R	H	446	The mutation changes one amino acid to another that is from a non-aromatic to an aromatic, differently shaped.	446	A	AF-P17600	FALSE	11	TRUE	267.961	233.835	1.01117	-0.59515	Loop	FALSE	41.62	None	None	-16458.2	13.6538	-95.3929	ref2015	1.48735	1	12	FALSE	0	7	success
O43776	S372L	NARS1	SYNC_HUMAN	Asparagine--tRNA ligase, cytoplasmic	S	L	372	The mutation changes one amino acid to another that is bigger, more rigid, more hydrophobic.	372	A	5xix	TRUE	6	TRUE	68.9031	67.097	0.48184	0.0519293	Helix	FALSE	34.42	None	None	0.127644	0.00261877	-0.0746983	ref2015	0.294477	1	8	FALSE	0	8	success
Q14DG7	K121Q	TMEM132B	T132B_HUMAN	Transmembrane protein 132B	K	Q	121	The mutation changes one amino acid to another that is differently charged, differently shaped.	121	A	AF-Q14DG7	FALSE	9	TRUE	56.1042	55.7299	0.243931	1.04063	Sheet	FALSE	88.92	None	None	1.19642	0.0501236	0.550956	ref2015	0.577082	1	12	FALSE	0	36	(initial run)
Q9P1P4	I148P	TAAR3P	TAAR3_HUMAN	Putative trace amine-associated receptor 3	I	P	148	The mutation changes one amino acid to another that is from a non-aromatic to an aromatic, smaller, more flexible, more polar.	148	A	AF-Q9P1P4	FALSE	8	TRUE	5.01639	5.01639	0.0257251	2.63121	Helix	TRUE	94.41	None	None	20.085	0.18237	-1.88628	ref2015	-5.16037	1	12	FALSE	0	30	(initial run)
Q96RI8	M213P	TAAR6	TAAR6_HUMAN	Trace amine-associated receptor 6	M	P	213	The mutation changes one amino acid to another that is from a non-aromatic to an aromatic, smaller, more flexible, more polar.	213	A	AF-Q96RI8	FALSE	8	TRUE	0	0	0	2.56318	Helix	TRUE	96.07	None	None	29.7494	0.168192	-2.33538	ref2015	-3.23285	1	12	FALSE	0	36	success
Q15543	I75D	TAF13	TAF13_HUMAN	Transcription initiation factor TFIID subunit 13	I	D	75	The mutation changes one amino acid to another that is differently charged, differently shaped.	75	A	1bh9	TRUE	9	TRUE	200.662	143.259	1.02904	-2.31578	Loop	FALSE	63.8	[PMB]1.H02:_	34.119	-5.18837	0.0310134	4.42367	ref2015	-2.34707	1	12	FALSE	0	8	(initial run)
O15119	G569Y	TBX3	TBX3_HUMAN	T-box transcription factor TBX3	G	Y	569	The mutation changes one amino acid to another that is bigger, from a non-aromatic to an aromatic, more rigid, more hydrophobic.	569	A	AF-O15119	FALSE	4	TRUE	62.5026	1.0888	0.644356	-0.0686606	Loop	FALSE	35.17	None	None	57.1056	19.4423	3.74483	ref2015	2.85108	1	12	FALSE	0	7	success
Q96GX1	S131D	TCTN2	TECT2_HUMAN	Tectonic-2	S	D	131	The mutation changes one amino acid to another that is differently charged, bigger, more rigid.	131	A	AF-Q96GX1	FALSE	6	TRUE	75.6372	62.6142	0.528931	0.486214	Loop	FALSE	70.45	None	None	-0.444359	0.00564382	0.254995	ref2015	-0.0488615	1	8	FALSE	0	6	success
Q8IUE1	P120F	TGIF2LX	TF2LX_HUMAN	Homeobox protein TGIF2LX	P	F	120	The mutation changes one amino acid to another that is bigger, from an aromatic to a non-aromatic, more rigid, more hydrophobic.	120	A	2dmn	TRUE	14	TRUE	130.621	102.519	0.848189	-0.0161876	Loop	FALSE	0	None	None	5.63908	0.000627244	0.052339	ref2015	5.1812	1	12	FALSE	0	7	success
Q9Y5L4	L38A	TIMM13	TIM13_HUMAN	Mitochondrial import inner membrane translocase subunit Tim13	L	A	38	The mutation changes one amino acid to another that is smaller.	38	A	AF-Q9Y5L4	FALSE	8	TRUE	23.0092	22.6648	0.120467	2.48406	Helix	TRUE	90.53	None	None	0.597002	2.69134	-1.86537	ref2015	-0.889657	1	12	FALSE	0	23	(initial run)
P47974	L344W	ZFP36L2	TISD_HUMAN	mRNA decay activator protein ZFP36L2	L	W	344	The mutation changes one amino acid to another that is bigger, from a non-aromatic to an aromatic.	344	A	AF-P47974	FALSE	8	TRUE	188.615	162.655	0.987513	-0.70414	Loop	FALSE	36.71	None	None	-3.89609	2.52759	0.44894	ref2015	1.62764	1	12	FALSE	0	8	(initial run)
Q04726	M374S	TLE3	TLE3_HUMAN	Transducin-like enhancer protein 3	M	S	374	The mutation changes one amino acid to another that is more polar, smaller, more flexible.	374	A	AF-Q04726	FALSE	8	TRUE	200.518	173.044	0.987772	-1.2103	Loop	FALSE	32.04	None	None	-4.64479	0.248594	1.04585	ref2015	-3.07309	1	12	FALSE	0	7	success
Q9NR96	F541V	TLR9	TLR9_HUMAN	Toll-like receptor 9	F	V	541	The mutation changes one amino acid to another that is smaller.	541	A	AF-Q9NR96	FALSE	11	TRUE	0	0	0	2.09741	Loop	TRUE	97.14	None	None	13.3807	0.0419466	0.226671	ref2015	1.70193	1	12	FALSE	0	42	success
P0CAT3	E26M	TLX1NB	TLXNB_HUMAN	Putative TLX1 neighbor protein	E	M	26	The mutation changes one amino acid to another that is differently charged, smaller.	26	A	AF-P0CAT3	FALSE	9	TRUE	147.525	138.838	0.689367	0.345459	Loop	FALSE	41.32	None	None	-2684.86	2.73478	-14.2526	ref2015	3.79261	1	12	FALSE	0	8	(initial run)
Q53S58	L289P	TMEM177	TM177_HUMAN	Transmembrane protein 177	L	P	289	The mutation changes one amino acid to another that is from a non-aromatic to an aromatic, smaller, more flexible, more polar.	289	A	AF-Q53S58	FALSE	8	TRUE	23.1931	20.9593	0.12143	2.33059	Loop	TRUE	91.09	None	None	6.86067	0.113379	-2.03965	ref2015	-4.44494	1	12	FALSE	0	30	success
Q8TBM7	W34P	TMEM254	TM254_HUMAN	Transmembrane protein 254	W	P	34	The mutation changes one amino acid to another that is more polar, smaller, more flexible.	34	A	AF-Q8TBM7	FALSE	14	TRUE	168.924	168.924	0.639862	0.412509	Loop	FALSE	97.41	None	None	38.7518	0.0880188	0.791682	ref2015	2.65699	1	12	FALSE	0	15	success
Q7Z7H5	R92E	TMED4	TMED4_HUMAN	Transmembrane emp24 domain-containing protein 4	R	E	92	The mutation changes one amino acid to another that is differently charged, smaller.	92	A	AF-Q7Z7H5	FALSE	11	TRUE	159.349	159.349	0.601316	0.361596	Sheet	FALSE	93.84	None	None	0.478269	0.0165856	0.369477	ref2015	-2.19975	1	12	FALSE	0	23	success
Q9Y3B3	W189Q	TMED7	TMED7_HUMAN	Transmembrane emp24 domain-containing protein 7	W	Q	189	The mutation changes one amino acid to another that is more polar, from an aromatic to a non-aromatic, differently shaped.	189	A	AF-Q9Y3B3	FALSE	14	TRUE	186.145	185.816	0.705096	-0.0584776	Helix	FALSE	97.88	None	None	-1.36428	0.00563771	-0.486785	ref2015	-2.62712	1	12	FALSE	0	15	(initial run)
Q6PL24	F217V	TMED8	TMED8_HUMAN	Protein TMED8	F	V	217	The mutation changes one amino acid to another that is smaller.	217	A	AF-Q6PL24	FALSE	11	TRUE	2.39915	2.39915	0.0105226	2.06782	Sheet	TRUE	98.67	None	None	6.12376	0.050203	-0.0265755	ref2015	-0.513114	1	12	FALSE	0	41	success
P0DMS9	T149G	TMIGD3	TMIG3_HUMAN	Transmembrane domain-containing protein TMIGD3	T	G	149	The mutation changes one amino acid to another that is smaller, more flexible.	149	A	AF-P0DMS9	FALSE	7	TRUE	57.5035	44.1333	0.352782	1.09445	Loop	FALSE	97.66	None	None	2.59173	0.0726865	-5.49738	ref2015	0.0578212	1	12	FALSE	0	27	(initial run)
Q96MH6	A294A	TMEM68	TMM68_HUMAN	Transmembrane protein 68	A	A	294	The mutation changes one amino acid to another that is identical.	294	A	AF-Q96MH6	FALSE	5	TRUE	5.86972	5.5122	0.0485101	1.49328	Helix	TRUE	98.19	None	None	-0.55418	0.0321744	1.26087	ref2015	-0.0280449	1	12	FALSE	0	35	success
P32971	T42Q	TNFSF8	TNFL8_HUMAN	Tumor necrosis factor ligand superfamily member 8	T	Q	42	The mutation changes one amino acid to another that is differently shaped.	42	A	AF-P32971	FALSE	7	TRUE	43.2184	43.2184	0.265144	1.19707	Helix	FALSE	82.57	None	None	0.906271	0.421645	0.835054	ref2015	-0.176945	1	12	FALSE	0	15	success
P28908	P567Q	TNFRSF8	TNR8_HUMAN	Tumor necrosis factor receptor superfamily member 8	P	Q	567	The mutation changes one amino acid to another that is bigger, from an aromatic to a non-aromatic, more rigid.	567	A	AF-P28908	FALSE	7	TRUE	117.046	110.23	0.760039	-0.333981	Loop	FALSE	42.74	None	None	-0.208133	0.00935266	0.881217	ref2015	1.11418	1	12	FALSE	0	7	success
Q8N9V7	S385D	TOPAZ1	TOPZ1_HUMAN	Protein TOPAZ1	S	D	385	The mutation changes one amino acid to another that is differently charged, bigger, more rigid.	385	A	AF-Q8N9V7	FALSE	6	TRUE	99.7238	70.1362	0.697369	-0.177879	Loop	FALSE	32.31	None	None	0.68071	0.0515823	2.35769	ref2015	0.789181	1	12	FALSE	0	6	(initial run)
P0DI81	F67A	TRAPPC2	TPC2A_HUMAN	Trafficking protein particle complex subunit 2	F	A	67	The mutation changes one amino acid to another that is smaller.	67	A	based upon 2j3w.2.A	TRUE	11	TRUE	98.4545	98.4545	0.431818	1.23884	Sheet	FALSE	0.9	[PLM]1068.H05:D	50.4784	3.2071	0.0259677	-0.216481	ref2015	-1.53927	1	12	FALSE	0	24	success
Q9BX59	C8L	TAPBPL	TPSNR_HUMAN	Tapasin-related protein	C	L	8	The mutation changes one amino acid to another that is bigger, more hydrophobic.	8	A	AF-Q9BX59	FALSE	6	TRUE	140.518	110.285	0.949443	-0.428628	Loop	FALSE	41.09	None	None	-0.40974	0.000201879	0.0976415	ref2015	-1.03727	1	12	FALSE	0	7	success
O00463	L487L	TRAF5	TRAF5_HUMAN	TNF receptor-associated factor 5	L	L	487	The mutation changes one amino acid to another that is identical.	487	A	based upon 4gjh.1.A	TRUE	8	TRUE	21.8806	21.8806	0.114558	1.34797	Sheet	TRUE	0.79	None	None	-0.515513	0.0263326	0.244453	ref2015	0.0263159	1	12	FALSE	0	37	(initial run)
Q9BZJ3	P85R	TPSD1	TRYD_HUMAN	Tryptase delta	P	R	85	The mutation changes one amino acid to another that is differently charged, bigger, from an aromatic to a non-aromatic, more rigid.	85	A	based upon 2f9o.1.A	FALSE	7	TRUE	29.1395	29.1395	0.189218	1.38082	Loop	TRUE	0.81	[NAG]1.H11:F	43.9974	1.78925	0.0130629	1.75464	ref2015	3.38496	1	12	FALSE	0	34	success
O75954	N130T	TSPAN9	TSN9_HUMAN	Tetraspanin-9	N	T	130	The mutation changes one amino acid to another that is differently shaped.	130	A	AF-O75954	FALSE	8	TRUE	137.822	127.227	0.737015	0.188139	Loop	FALSE	71.95	None	None	1.31472	0.0453398	0.560285	ref2015	0.821461	1	12	FALSE	0	17	success
P30536	L89C	TSPO	TSPO_HUMAN	Translocator protein	L	C	89	The mutation changes one amino acid to another that is more polar, smaller.	89	A	AF-P30536	FALSE	8	TRUE	11.472	11.472	0.0600627	1.94871	Helix	TRUE	66.7	None	None	0.0440586	0.254246	1.2005	ref2015	1.8246	1	12	FALSE	0	33	success
Q86WT1	I657W	TTC30A	TT30A_HUMAN	Tetratricopeptide repeat protein 30A	I	W	657	The mutation changes one amino acid to another that is from a non-aromatic to an aromatic, differently shaped.	657	A	based upon 4uzy.1.A	TRUE	8	TRUE	19.1699	14.9383	0.0983072	1.10404	Helix	TRUE	0.82	[MLI]1648.H01:C	28.2623	0.47349	0.0769446	-1.2509	ref2015	2.06729	1	12	FALSE	0	28	success
Q5TCY1	S491W	TTBK1	TTBK1_HUMAN	Tau-tubulin kinase 1	S	W	491	The mutation changes one amino acid to another that is bigger, from a non-aromatic to an aromatic, more rigid, more hydrophobic.	491	A	AF-Q5TCY1	FALSE	6	TRUE	105.631	99.5815	0.73868	-0.0169385	Loop	FALSE	33.56	None	None	0.157058	0.144806	-0.472584	ref2015	4.48251	1	12	FALSE	0	6	success
Q9UNY4	T17L	TTF2	TTF2_HUMAN	Transcription termination factor 2	T	L	17	The mutation changes one amino acid to another that is differently shaped, more hydrophobic.	17	A	AF-Q9UNY4	FALSE	7	TRUE	2.8177	2.18256	0.0172865	0.226493	Sheet	TRUE	88.64	None	None	0.724472	0.128199	2.17614	ref2015	2.14959	1	12	FALSE	0	37	success
A0JD32	Q89D	TRAV38-2DV8	TV382_HUMAN	T cell receptor alpha variable 38-2/delta variable 8	Q	D	89	The mutation changes one amino acid to another that is differently charged, smaller.	89	A	AF-A0JD32	FALSE	9	TRUE	97.1612	97.1612	0.454024	0.882725	Sheet	FALSE	97.01	None	None	-2.72624	0.0376663	2.4046	ref2015	-1.5347	1	12	FALSE	0	20	success
A0A0B4J237	V8L	TRAV8-2	TVA82_HUMAN	T cell receptor alpha variable 8-2	V	L	8	The mutation changes one amino acid to another that is bigger.	8	A	AF-A0A0B4J237	FALSE	7	TRUE	85.6766	85.6766	0.519252	0.339415	Helix	FALSE	65.02	None	None	-0.51749	0.226214	0.421085	ref2015	-0.283594	1	12	FALSE	0	15	success
P17643	L341Y	TYRP1	TYRP1_HUMAN	5,6-dihydroxyindole-2-carboxylic acid oxidase	L	Y	341	The mutation changes one amino acid to another that is bigger, from a non-aromatic to an aromatic.	341	A	5m8s	TRUE	8	TRUE	95.3196	95.3196	0.499055	0.474963	Loop	FALSE	39.79	[URS]5.H08:_	18.9906	1.93304	0.0181762	1.5388	ref2015	1.10159	1	12	FALSE	0	27	success
A6NCW0	V241D	USP17L3	U17L3_HUMAN	Ubiquitin carboxyl-terminal hydrolase 17-like protein 3	V	D	241	The mutation changes one amino acid to another that is differently charged, differently shaped.	241	A	AF-A6NCW0	FALSE	7	TRUE	22.941	17.7931	0.139036	3.01822	Helix	TRUE	95.92	None	None	4.78602	0.0355229	7.58107	ref2015	-2.96295	1	12	FALSE	0	30	(initial run)
P40818	E730Y	USP8	UBP8_HUMAN	Ubiquitin carboxyl-terminal hydrolase 8	E	Y	730	The mutation changes one amino acid to another that is differently charged, bigger, from a non-aromatic to an aromatic.	730	A	AF-P40818	FALSE	9	TRUE	148.892	119.044	0.695757	0.261664	Helix	FALSE	56.75	None	None	0.468557	0.225741	0.0137977	ref2015	1.05392	1	8	FALSE	0	6	success
Q6ZT12	Q1190M	UBR3	UBR3_HUMAN	E3 ubiquitin-protein ligase UBR3	Q	M	1190	The mutation changes one amino acid to another that is smaller, more hydrophobic.	1190	A	AF-Q6ZT12	FALSE	9	TRUE	115.394	115.394	0.539222	0.232887	Helix	FALSE	63.21	None	None	0.195064	0.00948161	-0.518429	ref2015	0.50468	1	8	FALSE	0	9	success
P22310	R54W	UGT1A4	UD14_HUMAN	UDP-glucuronosyltransferase 1-4	R	W	54	The mutation changes one amino acid to another that is differently charged, from a non-aromatic to an aromatic, differently shaped.	54	A	AF-P22310	FALSE	11	TRUE	97.6007	78.9266	0.368304	0.0183561	Helix	FALSE	95.4	None	None	7.53333	1.12726	-6.59093	ref2015	2.39539	1	12	FALSE	0	27	success
O60656	L352S	UGT1A9	UD19_HUMAN	UDP-glucuronosyltransferase 1-9	L	S	352	The mutation changes one amino acid to another that is more polar, smaller, more flexible.	352	A	AF-O60656	FALSE	8	TRUE	5.27235	3.21338	0.0276039	3.17496	Loop	TRUE	95.83	None	None	2.88737	0.0475805	3.67942	ref2015	-3.2868	1	12	FALSE	0	40	success
O75310	N165F	UGT2B11	UDB11_HUMAN	UDP-glucuronosyltransferase 2B11	N	F	165	The mutation changes one amino acid to another that is differently shaped, more hydrophobic.	165	A	AF-O75310	FALSE	8	TRUE	148.28	128.738	0.792941	0.363539	Loop	FALSE	96.56	None	None	4.0092	0.010507	-0.710995	ref2015	3.74412	1	12	FALSE	0	20	success
Q96RL1	E53F	UIMC1	UIMC1_HUMAN	BRCA1-A complex subunit RAP80	E	F	53	The mutation changes one amino acid to another that is differently charged, bigger.	53	A	AF-Q96RL1	FALSE	9	TRUE	142.399	122.848	0.665418	0.273272	Loop	FALSE	55.76	None	None	0.99542	0.0197351	-2.27743	ref2015	2.823	1	12	FALSE	0	10	success
Q9H9P5	S559Y	UNKL	UNKL_HUMAN	Putative E3 ubiquitin-protein ligase UNKL	S	Y	559	The mutation changes one amino acid to another that is bigger, from a non-aromatic to an aromatic, more rigid, more hydrophobic.	559	A	AF-Q9H9P5	FALSE	6	TRUE	133.137	110.349	0.931028	-0.0409086	Loop	FALSE	44.14	None	None	-0.875209	0.196042	-0.915385	ref2015	1.50991	1	12	FALSE	0	7	success
Q9BT76	P207Q	UPK3B	UPK3B_HUMAN	Uroplakin-3b	P	Q	207	The mutation changes one amino acid to another that is bigger, from an aromatic to a non-aromatic, more rigid.	207	A	AF-Q9BT76	FALSE	7	TRUE	111.632	101.41	0.72488	-0.219469	Loop	FALSE	52.28	None	None	-1.16177	0.409493	-1.19664	ref2015	3.59105	1	12	FALSE	0	16	(initial run)
A0A1B0GUX0	F160A	ATP6V1FNB	VAFNB_HUMAN	Protein ATP6V1FNB	F	A	160	The mutation changes one amino acid to another that is smaller.	160	A	AF-A0A1B0GUX0	FALSE	11	TRUE	160.807	152.028	0.705293	0.0989954	Loop	FALSE	74.09	None	None	1.00446	0.557265	-0.794861	ref2015	-1.69337	1	12	FALSE	0	12	success
P41587	V126M	VIPR2	VIPR2_HUMAN	Vasoactive intestinal polypeptide receptor 2	V	M	126	The mutation changes one amino acid to another that is differently shaped.	126	A	AF-P41587	FALSE	7	TRUE	2.36944	2.36944	0.0143602	1.37848	Helix	TRUE	85.56	None	None	3.47017	0.0399766	0.989556	ref2015	1.3754	1	12	FALSE	0	26	success
Q3ZAQ7	A69V	VMA21	VMA21_HUMAN	Vacuolar ATPase assembly integral membrane protein VMA21	A	V	69	The mutation changes one amino acid to another that is bigger.	69	A	AF-Q3ZAQ7	FALSE	5	TRUE	49.8608	49.1997	0.412073	0.310769	Helix	FALSE	79.68	None	None	-4.94532	0.140919	-0.322766	ref2015	1.08894	1	12	FALSE	0	20	(initial run)
Q9BRG1	W7K	VPS25	VPS25_HUMAN	Vacuolar protein-sorting-associated protein 25	W	K	7	The mutation changes one amino acid to another that is differently charged, from an aromatic to a non-aromatic, differently shaped.	7	A	3cuq	TRUE	14	TRUE	67.8904	63.8537	0.257161	2.26887	Loop	FALSE	56.66	None	None	3.84077	0.171877	3.3938	ref2015	-1.84402	1	12	FALSE	0	25	(initial run)
Q96JC1	V610M	VPS39	VPS39_HUMAN	Vam6/Vps39-like protein	V	M	610	The mutation changes one amino acid to another that is differently shaped.	610	A	AF-Q96JC1	FALSE	7	TRUE	91.6405	72.9172	0.555397	0.308125	Helix	FALSE	91.66	None	None	6.5013	0.138233	0.113574	ref2015	0.890324	1	12	FALSE	0	17	success
O15213	A220I	WDR46	WDR46_HUMAN	WD repeat-containing protein 46	A	I	220	The mutation changes one amino acid to another that is bigger.	220	A	AF-O15213	FALSE	5	TRUE	0.907642	0.907642	0.00750117	0.29553	Sheet	TRUE	96.26	None	None	9.99921	0.0765651	-1.70241	ref2015	2.15303	1	12	FALSE	0	39	(initial run)
Q9P2S5	P132G	WRAP73	WRP73_HUMAN	WD repeat-containing protein WRAP73	P	G	132	The mutation changes one amino acid to another that is from an aromatic to a non-aromatic, smaller, more rigid.	132	A	AF-Q9P2S5	FALSE	7	TRUE	6.54945	1.47625	0.0425289	2.07386	Loop	TRUE	97.31	None	None	-4.90055	0.0571781	-3.81268	ref2015	3.69701	1	12	FALSE	0	38	success
Q9UPY5	S226H	SLC7A11	XCT_HUMAN	Cystine/glutamate transporter	S	H	226	The mutation changes one amino acid to another that is differently charged, bigger, from a non-aromatic to an aromatic, more rigid.	226	A	7ccs	FALSE	9	TRUE	103.693	82.749	0.725128	-0.20105	Loop	FALSE	152.81	None	None	0.890906	0.00850226	0.26504	ref2015	2.10446	1	12	FALSE	0	19	success
Q9UI54	L34E		YT001_HUMAN	Putative uncharacterized protein PRO0628	L	E	34	The mutation changes one amino acid to another that is differently charged, differently shaped.	34	A	AF-Q9UI54	FALSE	8	TRUE	63.3136	63.3136	0.331485	1.93108	Helix	FALSE	76.62	None	None	-0.860513	0.45361	3.30983	ref2015	-1.41089	1	12	FALSE	0	15	success
Q9BTP6	V146P	ZBED2	ZBED2_HUMAN	Zinc finger BED domain-containing protein 2	V	P	146	The mutation changes one amino acid to another that is from a non-aromatic to an aromatic, smaller, more flexible, more polar.	146	A	AF-Q9BTP6	FALSE	7	TRUE	80.8836	80.1195	0.490203	0.714937	Helix	FALSE	97.35	None	None	14.3812	12.0303	-3.54074	ref2015	-3.82304	1	12	FALSE	0	15	success
Q9HCK1	Q1251V	ZDBF2	ZDBF2_HUMAN	DBF4-type zinc finger-containing protein 2	Q	V	1251	The mutation changes one amino acid to another that is differently shaped, more hydrophobic.	1251	A	AF-Q9HCK1	FALSE	9	TRUE	175.552	139.748	0.820338	0.315885	Loop	FALSE	23.81	None	None	10.3707	0.0178376	-2.47362	ref2015	1.64628	1	12	FALSE	0	7	success
Q9UIJ5	S292K	ZDHHC2	ZDHC2_HUMAN	Palmitoyltransferase ZDHHC2	S	K	292	The mutation changes one amino acid to another that is differently charged, bigger, more rigid.	292	A	AF-Q9UIJ5	FALSE	6	TRUE	41.7716	39.1018	0.292109	0.921699	Loop	FALSE	94.87	None	None	-3.54687	3.33918	-0.769549	ref2015	-0.97259	1	12	FALSE	0	28	success
O60315	G351W	ZEB2	ZEB2_HUMAN	Zinc finger E-box-binding homeobox 2	G	W	351	The mutation changes one amino acid to another that is bigger, from a non-aromatic to an aromatic, more rigid, more hydrophobic.	351	A	AF-O60315	FALSE	4	TRUE	73.6156	2.53888	0.758924	-0.0770544	Loop	FALSE	30.06	None	None	21.0711	0.0218656	2.47587	ref2015	5.61443	1	12	FALSE	0	7	success
Q96JP5	Q200G	ZFP91	ZFP91_HUMAN	E3 ubiquitin-protein ligase ZFP91	Q	G	200	The mutation changes one amino acid to another that is smaller, more flexible.	200	A	AF-Q96JP5	FALSE	9	TRUE	197.301	163.455	0.921965	-0.108559	Loop	FALSE	38.89	None	None	-15363.6	9.96761	-134.815	ref2015	0.132991	1	12	FALSE	0	7	success
Q9BRR0	R66T	ZKSCAN3	ZKSC3_HUMAN	Zinc finger protein with KRAB and SCAN domains 3	R	T	66	The mutation changes one amino acid to another that is differently charged, differently shaped.	66	A	AF-Q9BRR0	FALSE	11	TRUE	125.007	124.439	0.471724	0.642491	Helix	FALSE	90.08	None	None	1.18338	0.34986	-5.57779	ref2015	-1.16412	1	12	FALSE	0	26	success
Q9NW07	H253I	ZNF358	ZN358_HUMAN	Zinc finger protein 358	H	I	253	The mutation changes one amino acid to another that is differently charged, from an aromatic to a non-aromatic, differently shaped.	253	A	AF-Q9NW07	FALSE	10	TRUE	25.0309	24.8669	0.115884	0.0611256	Helix	TRUE	86.06	None	None	4.4493	2.27076	-4.47732	ref2015	1.55783	1	12	FALSE	0	28	success
Q9H9D4	H367P	ZNF408	ZN408_HUMAN	Zinc finger protein 408	H	P	367	The mutation changes one amino acid to another that is differently charged, smaller, more flexible.	367	A	AF-Q9H9D4	FALSE	10	TRUE	87.3011	85.462	0.404172	0.640686	Helix	FALSE	79.97	None	None	-3667.13	3.34079	-0.131369	ref2015	-2.88911	1	12	FALSE	0	22	success
Q8TF32	G322F	ZNF431	ZN431_HUMAN	Zinc finger protein 431	G	F	322	The mutation changes one amino acid to another that is bigger, more rigid, more hydrophobic.	322	A	AF-Q8TF32	FALSE	4	TRUE	54.0845	4.02927	0.557572	-0.065466	Sheet	FALSE	86.99	None	None	5.14755	0.215242	3.31178	ref2015	5.29226	1	12	FALSE	0	15	(initial run)
Q9NXT0	H138D	ZNF586	ZN586_HUMAN	Zinc finger protein 586	H	D	138	The mutation changes one amino acid to another that is differently charged, from an aromatic to a non-aromatic, differently shaped.	138	A	AF-Q9NXT0	FALSE	10	TRUE	89.4608	89.2664	0.414171	1.0694	Helix	FALSE	75.54	None	None	-2.35241	0.59366	2.45633	ref2015	-1.4539	1	12	FALSE	0	21	(initial run)
Q8IYX0	V53D	ZNF679	ZN679_HUMAN	Zinc finger protein 679	V	D	53	The mutation changes one amino acid to another that is differently charged, differently shaped.	53	A	AF-Q8IYX0	FALSE	7	TRUE	70.2641	61.9537	0.425843	1.34469	Helix	FALSE	74.52	None	None	3.38641	0.0368344	2.63042	ref2015	-1.02372	1	12	FALSE	0	19	success
P17019	T295R	ZNF708	ZN708_HUMAN	Zinc finger protein 708	T	R	295	The mutation changes one amino acid to another that is differently charged, differently shaped.	295	A	AF-P17019	FALSE	7	TRUE	84.7213	66.152	0.519763	0.346378	Helix	FALSE	85.95	None	None	-3.39317	0.720322	0.516296	ref2015	1.09963	1	12	FALSE	0	15	success
A8K554	F106I	ZNF815P	ZN815_HUMAN	Putative protein ZNF815	F	I	106	The mutation changes one amino acid to another that is differently shaped.	106	A	AF-A8K554	FALSE	11	TRUE	93.5634	93.5634	0.410366	0.782664	Sheet	FALSE	74	None	None	3.08131	0.167812	0.100998	ref2015	-0.770786	1	12	FALSE	0	22	success
