# Supplementary material for: Venus: Elucidating the Impact of Amino Acid Variants on Protein Function Beyond Structure Destabilisation
Source: J Mol Biol. 2022 Jun 15;434(11):167567. doi: 10.1016/j.jmb.2022.167567 (PMC9742853; doi:10.1016/j.jmb.2022.167567)
Supplement: Supplementary Table 3 [file mmc3.xlsx]

## Sheet: clinvar
	Benign (fraction of total)	Pathogenic (fraction of total)	Ratio	Affects	Affects, association	Affects, risk factor	Benign	Benign, confers sensitivity	Benign, drug response	Benign, other	Benign, protective	Benign, risk factor	Benign/likely benign	Benign/likely benign, other	Benign/likely benign, risk factor	Conflicting interpretations of pathogenicity	Conflicting interpretations of pathogenicity, association, risk factor	Conflicting interpretations of pathogenicity, other	Conflicting interpretations of pathogenicity, other, risk factor	Conflicting interpretations of pathogenicity, risk factor	Likely benign	Likely benign, other	Likely pathogenic	Likely pathogenic, other	Likely pathogenic, risk factor	Pathogenic	Pathogenic, affects	Pathogenic, association	Pathogenic, other	Pathogenic, protective	Pathogenic, risk factor	Pathogenic/likely pathogenic	Pathogenic/likely pathogenic, drug response	Pathogenic/likely pathogenic, other	Pathogenic/likely pathogenic, risk factor	Uncertain significance	Uncertain significance, affects	Uncertain significance, other	Uncertain significance, risk factor	Association	Confers sensitivity	Drug response	No interpretation for the single variant	Not provided	Other	Protective	Protective, risk factor	Risk factor
Counts	1	1	1	69	1	1	14414	1	1	4	1	2	3251	3	3	10104	1	11	2	5	10502	5	8166	1	2	9960	5	6	23	1	7	1760	1	5	1	136549	1	1	4	94	4	280	180	1907	81	13	1	136
Destabilising (≥ 2 kcal/mol)	0.0552935	0.191667	3.46635	10	0	0	797	0	0	0	0	0	149	0	0	788	0	1	0	2	589	1	1573	0	1	1909	2	1	4	0	1	301	0	1	0	10888	0	0	0	6	1	38	26	284	7	1	0	10
Destabilising (≥ 1 kcal/mol)	0.120369	0.349197	2.90105	20	0	0	1735	1	0	1	0	0	396	2	0	1745	0	3	0	2	1300	1	2803	1	1	3478	2	1	13	0	1	610	0	2	0	24157	0	1	0	13	1	67	57	496	25	2	0	27
Destabilising (> 0 kcal/mol)	0.492369	0.666265	1.35318	51	1	0	7097	1	1	2	0	2	1619	3	3	5612	1	5	0	4	5310	4	5373	1	2	6636	3	4	20	1	1	1196	1	4	1	76177	1	1	2	52	4	173	115	1119	64	8	1	79
Close to ligand	0.0240738	0.109237	4.53758	5	0	0	347	0	0	1	0	0	88	0	0	502	0	3	0	0	296	2	853	0	0	1088	0	2	10	0	1	217	0	0	0	6190	0	1	0	3	0	62	10	136	33	2	0	9
Close to NAG	0.0197724	0.04749	2.40183	8	0	0	285	0	0	1	1	0	74	1	0	373	0	1	0	0	238	0	571	0	0	473	0	0	0	0	0	158	0	1	0	3451	0	1	0	1	0	4	7	119	1	5	0	11
Close to ligand (corrected)	0.0156792	0.0890562	5.6799	1	0	0	226	0	0	1	0	0	67	0	0	355	0	3	0	0	210	1	659	0	0	887	0	2	10	0	1	166	0	0	0	4186	0	0	0	1	0	55	8	94	33	2	0	7
Close to interface	0.0353823	0.157028	4.43805	11	0	0	510	0	0	1	0	0	186	1	1	849	1	2	0	1	484	0	1247	1	0	1564	0	0	17	1	2	289	0	3	0	10000	0	0	0	3	0	18	8	350	51	1	0	8
Close to post-translational-modification	0.371444	0.53504	1.44043	29	0	0	5354	0	1	0	1	1	1314	2	0	4569	1	6	0	2	4193	2	4331	1	2	5329	2	5	21	0	2	970	1	4	1	63214	1	1	2	52	1	144	94	1071	78	7	0	59
Close to phosphorylation	0.25281	0.379618	1.5016	15	0	0	3644	0	1	0	0	0	869	0	0	3081	1	4	0	2	2867	2	2978	1	2	3781	2	4	19	0	2	675	1	4	0	41767	1	0	0	35	0	79	62	769	73	6	0	40
Close to destabilising homozygous gnomADs (≥ 2 kcal/mol)	0.04454	0.012751	0.286282	3	0	0	642	0	0	0	0	0	81	0	0	137	0	0	0	1	155	1	79	0	0	127	0	0	1	0	0	20	0	1	0	1124	0	0	0	0	0	31	8	26	0	0	0	5
Close to destabilising homozygous gnomADs (≥ 1 kcal/mol)	0.0977522	0.0271084	0.277318	5	0	0	1409	1	0	0	0	0	236	2	0	380	1	3	0	1	368	2	174	0	0	270	0	0	1	0	1	54	0	1	0	3344	0	0	0	0	1	50	14	46	12	1	0	6
Close to destabilising common gnomADs (0.0005, ≥ 2 kcal/mol)	0.0249757	0.00853414	0.341697	3	0	0	360	0	0	0	0	0	65	0	0	120	0	0	0	0	141	0	41	0	0	85	0	0	0	0	0	15	0	0	0	990	0	0	0	0	0	7	7	9	1	0	0	2
Close to destabilising common gnomADs (0.0005, ≥ 1 kcal/mol)	0.0536284	0.0184739	0.34448	4	0	0	773	0	0	0	0	0	171	2	0	399	1	2	0	0	341	0	138	0	0	184	0	0	0	0	0	50	0	0	0	2957	0	1	0	0	0	12	13	32	13	1	0	4
Close to destabilising gnomADs (≥ 1 kcal/mol)	0.419939	0.452008	1.07637	47	0	1	6053	1	1	0	1	0	1416	3	0	4525	1	6	1	2	4130	5	3578	1	2	4502	4	3	12	1	4	936	0	5	0	57382	0	1	2	26	4	155	109	801	57	6	0	63
Close to destabilising gnomADs (≥ 2 kcal/mol)	0.242334	0.266968	1.10165	33	0	1	3493	1	1	0	1	0	804	2	0	2505	1	4	1	2	2358	5	2071	0	1	2659	4	1	3	0	2	617	0	1	0	31455	0	1	1	12	4	100	68	496	30	4	0	39

## Sheet: pLI
	Ratio pathogenic over benign on indel hom intolerant gene	Ratio pathogenic over benign on indel het intolerant gene	Ratio pathogenic over benign on indel tolerant gene	Benign on indel het intolerant gene	Benign on indel hom intolerant gene	Benign on indel tolerant gene	Benign on indel unknown intolerant gene	Pathogenic on indel het intolerant gene	Pathogenic on indel hom intolerant gene	Pathogenic on indel tolerant gene	Pathogenic on indel unknown intolerant gene	Fraction benign on indel het intolerant gene	Fraction benign on indel hom intolerant gene	Fraction benign on indel tolerant gene	Fraction benign on indel unknown intolerant gene	Fraction pathogenic on indel het intolerant gene	Fraction pathogenic on indel hom intolerant gene	Fraction pathogenic on indel tolerant gene	Fraction pathogenic on indel unknown intolerant gene
Destabilising (≥ 2 kcal/mol)	4.1	2.82	3.27	217	360	211	9	643	977	285	4	0.06	0.05	0.06	0.05	0.17	0.21	0.19	0.11
Destabilising (≥ 1 kcal/mol)	3.21	2.68	2.73	413	828	479	15	1165	1760	541	12	0.12	0.12	0.14	0.09	0.31	0.37	0.37	0.33
Destabilising (> 0 kcal/mol)	1.38	1.38	1.35	1601	3584	1832	80	2319	3267	1024	26	0.45	0.5	0.52	0.48	0.62	0.69	0.7	0.72
Close to ligand	4.68	5.69	3.23	68	174	102	3	407	539	136	6	0.02	0.02	0.03	0.02	0.11	0.11	0.09	0.17
Close to ligand (corrected)	5.2	9.32	4.2	35	122	68	1	343	420	118	6	0.01	0.02	0.02	0.01	0.09	0.09	0.08	0.17
Close to NAG	2.76	2.06	2.15	67	144	73	1	145	263	65	0	0.02	0.02	0.02	0.01	0.04	0.06	0.04	0
Close to destabilising common gnomADs (0.0005, ≥ 1 kcal/mol)	0.47	0.1	0.44	86	402	272	13	9	125	50	0	0.02	0.06	0.08	0.08	0	0.03	0.03	0
Close to destabilising gnomADs (≥ 1 kcal/mol)	1.27	0.79	1.32	1046	3088	1850	69	873	2603	1008	18	0.3	0.43	0.52	0.42	0.24	0.55	0.69	0.5
Close to destabilising homozygous gnomADs (≥ 1 kcal/mol)	0.31	0.26	0.34	225	699	466	19	62	142	66	0	0.06	0.1	0.13	0.12	0.02	0.03	0.05	0
Close to interface	4.52	5.13	3.72	107	254	145	4	577	759	223	5	0.03	0.04	0.04	0.02	0.16	0.16	0.15	0.14
Close to phosphorylation	1.51	1.39	1.52	991	1799	827	27	1449	1796	521	15	0.28	0.25	0.23	0.16	0.39	0.38	0.36	0.42
Close to post-translational-modification	1.44	1.38	1.42	1400	2718	1196	40	2028	2582	702	17	0.4	0.38	0.34	0.24	0.55	0.54	0.48	0.47
Close to destabilising common gnomADs (0.0005, ≥ 2 kcal/mol)	0.53	0.07	0.42	58	168	126	8	4	59	22	0	0.02	0.02	0.04	0.05	0	0.01	0.02	0
Close to destabilising gnomADs (≥ 2 kcal/mol)	1.32	0.76	1.43	572	1720	1159	42	456	1502	687	14	0.16	0.24	0.33	0.25	0.12	0.32	0.47	0.39
Close to destabilising homozygous gnomADs (≥ 2 kcal/mol)	0.27	0.32	0.36	126	317	187	12	42	57	28	0	0.04	0.04	0.05	0.07	0.01	0.01	0.02	0
Counts	1	1	1	3530	7174	3545	165	3712	4747	1465	36	1	1	1	1	1	1	1	1

## Sheet: ligands
ligand	Benign	Pathogenic	ratio_Benign	ratio_Pathogenic	ratio_ratio	Total
NAG	285	473	0.0197724	0.04749	2.40183	758
UNK	61	58	0.004232	0.00582329	1.37602	119
MSE	53	91	0.00367698	0.00913655	2.4848	144
ADP	28	69	0.00194256	0.00692771	3.56629	97
HEM	26	40	0.0018038	0.00401606	2.22644	66
ATP	25	120	0.00173442	0.0120482	6.94651	145
UNX	24	45	0.00166505	0.00451807	2.71348	69
FAD	23	81	0.00159567	0.00813253	5.09662	104
NAD	15	30	0.00104065	0.00301205	2.89438	45
MES	14	4	0.000971278	0.000401606	0.413483	18
NAP	14	9	0.000971278	0.000903614	0.930336	23
PLP	14	100	0.000971278	0.0100402	10.3371	114
GDP	14	114	0.000971278	0.0114458	11.7843	128
DG	12	21	0.000832524	0.00210843	2.53258	33
ANP	12	32	0.000832524	0.00321285	3.85917	44
TRS	12	7	0.000832524	0.000702811	0.844193	19
6OU	12	7	0.000832524	0.000702811	0.844193	19
CLR	11	26	0.000763147	0.00261044	3.42063	37
FMN	11	40	0.000763147	0.00401606	5.2625	51
POP	10	2	0.00069377	0.000200803	0.289438	12
SAH	9	21	0.000624393	0.00210843	3.37677	30
OLC	9	5	0.000624393	0.000502008	0.803994	14
MLY	9	15	0.000624393	0.00150602	2.41198	24
PG4	9	8	0.000624393	0.000803213	1.28639	17
TLA	9	45	0.000624393	0.00451807	7.23594	54
1PE	8	7	0.000555016	0.000702811	1.26629	15
CIT	8	15	0.000555016	0.00150602	2.71348	23
NDG	8	0	0.000555016	0	0	8
DC	7	19	0.000485639	0.00190763	3.92808	26
GLC	7	62	0.000485639	0.0062249	12.818	69
G6P	7	3	0.000485639	0.000301205	0.620224	10
TPP	7	34	0.000485639	0.00341365	7.0292	41
AMP	7	41	0.000485639	0.00411647	8.47639	48
CD	7	5	0.000485639	0.000502008	1.03371	12
SF4	7	13	0.000485639	0.00130522	2.68764	20
AKG	7	4	0.000485639	0.000401606	0.826965	11
DT	6	25	0.000416262	0.00251004	6.02995	31
TPO	6	4	0.000416262	0.000401606	0.964793	10
NDP	6	7	0.000416262	0.000702811	1.68839	13
ALF	6	25	0.000416262	0.00251004	6.02995	31
PGE	6	5	0.000416262	0.000502008	1.20599	11
Y01	6	17	0.000416262	0.00170683	4.10037	23
GCP	6	1	0.000416262	0.000100402	0.241198	7
LAN	6	8	0.000416262	0.000803213	1.92959	14
CNC	6	0	0.000416262	0	0	6
C	6	3	0.000416262	0.000301205	0.723594	9
6A9	6	2	0.000416262	0.000200803	0.482396	8
CSO	5	4	0.000346885	0.000401606	1.15775	9
CAC	5	17	0.000346885	0.00170683	4.92044	22
DA	5	10	0.000346885	0.00100402	2.89438	15
P5J	5	2	0.000346885	0.000200803	0.578876	7
6Z6	5	1	0.000346885	0.000100402	0.289438	6
OLA	5	1	0.000346885	0.000100402	0.289438	6
A	5	2	0.000346885	0.000200803	0.578876	7
BOG	5	4	0.000346885	0.000401606	1.15775	9
PE5	5	1	0.000346885	0.000100402	0.289438	6
G	5	35	0.000346885	0.00351406	10.1303	40
SVX	5	0	0.000346885	0	0	5
TPQ	5	0	0.000346885	0	0	5
PLM	4	24	0.000277508	0.00240964	8.68313	28
RDF	4	0	0.000277508	0	0	4
K8M	4	0	0.000277508	0	0	4
3VV	4	17	0.000277508	0.00170683	6.15055	21
AMZ	4	1	0.000277508	0.000100402	0.361797	5
Q5A	4	9	0.000277508	0.000903614	3.25617	13
2OB	4	0	0.000277508	0	0	4
ERG	4	1	0.000277508	0.000100402	0.361797	5
PLR	4	1	0.000277508	0.000100402	0.361797	5
1IX	4	2	0.000277508	0.000200803	0.723594	6
LLP	4	10	0.000277508	0.00100402	3.61797	14
5SM	4	0	0.000277508	0	0	4
79M	4	1	0.000277508	0.000100402	0.361797	5
IP2	4	2	0.000277508	0.000200803	0.723594	6
I3P	4	0	0.000277508	0	0	4
CTS	4	4	0.000277508	0.000401606	1.44719	8
2C0	4	0	0.000277508	0	0	4
NPO	4	0	0.000277508	0	0	4
CPS	4	5	0.000277508	0.000502008	1.80899	9
LMT	4	4	0.000277508	0.000401606	1.44719	8
EUJ	4	0	0.000277508	0	0	4
NGA	3	0	0.000208131	0	0	3
BHF	3	3	0.000208131	0.000301205	1.44719	6
UDP	3	13	0.000208131	0.00130522	6.27115	16
MPD	3	5	0.000208131	0.000502008	2.41198	8
BTB	3	0	0.000208131	0	0	3
YCM	3	2	0.000208131	0.000200803	0.964793	5
BCT	3	3	0.000208131	0.000301205	1.44719	6
FLC	3	13	0.000208131	0.00130522	6.27115	16
LP3	3	1	0.000208131	0.000100402	0.482396	4
GAL	3	0	0.000208131	0	0	3
FES	3	13	0.000208131	0.00130522	6.27115	16
U	3	2	0.000208131	0.000200803	0.964793	5
R16	3	0	0.000208131	0	0	3
ACP	3	0	0.000208131	0	0	3
26B	3	0	0.000208131	0	0	3
SEP	3	10	0.000208131	0.00100402	4.82396	13
SIA	3	1	0.000208131	0.000100402	0.482396	4
FVP	3	0	0.000208131	0	0	3
P6G	3	9	0.000208131	0.000903614	4.34157	12
84Z	3	2	0.000208131	0.000200803	0.964793	5
PZH	3	0	0.000208131	0	0	3
PAO	3	187	0.000208131	0.0187751	90.2081	190
PO3	3	1	0.000208131	0.000100402	0.482396	4
NAI	3	11	0.000208131	0.00110442	5.30636	14
BGC	3	0	0.000208131	0	0	3
ONL	3	0	0.000208131	0	0	3
FGP	3	6	0.000208131	0.00060241	2.89438	9
GNP	3	13	0.000208131	0.00130522	6.27115	16
OXL	3	2	0.000208131	0.000200803	0.964793	5
B12	3	0	0.000208131	0	0	3
8IX	3	0	0.000208131	0	0	3
POV	3	6	0.000208131	0.00060241	2.89438	9
PTY	2	1	0.000138754	0.000100402	0.723594	3
B4P	2	15	0.000138754	0.00150602	10.8539	17
NEP	2	6	0.000138754	0.00060241	4.34157	8
R1Q	2	1	0.000138754	0.000100402	0.723594	3
PTR	2	6	0.000138754	0.00060241	4.34157	8
VBS	2	18	0.000138754	0.00180723	13.0247	20
MD6	2	2	0.000138754	0.000200803	1.44719	4
AOV	2	0	0.000138754	0	0	2
A3P	2	5	0.000138754	0.000502008	3.61797	7
SGN	2	0	0.000138754	0	0	2
BU3	2	0	0.000138754	0	0	2
VH7	2	0	0.000138754	0	0	2
GSH	2	8	0.000138754	0.000803213	5.78876	10
8US	2	0	0.000138754	0	0	2
GER	2	5	0.000138754	0.000502008	3.61797	7
L0R	2	8	0.000138754	0.000803213	5.78876	10
PCW	2	0	0.000138754	0	0	2
EPJ	2	0	0.000138754	0	0	2
WE7	2	0	0.000138754	0	0	2
8WX	2	0	0.000138754	0	0	2
3D1	2	2	0.000138754	0.000200803	1.44719	4
IM5	2	2	0.000138754	0.000200803	1.44719	4
FXY	2	0	0.000138754	0	0	2
8RT	2	0	0.000138754	0	0	2
DTP	2	3	0.000138754	0.000301205	2.17078	5
DGX	2	34	0.000138754	0.00341365	24.6022	36
PIB	2	1	0.000138754	0.000100402	0.723594	3
CZA	2	1	0.000138754	0.000100402	0.723594	3
C1G	2	0	0.000138754	0	0	2
EBX	2	0	0.000138754	0	0	2
FUL	2	0	0.000138754	0	0	2
HJ5	2	0	0.000138754	0	0	2
G6D	2	0	0.000138754	0	0	2
SCH	2	0	0.000138754	0	0	2
ENQ	2	0	0.000138754	0	0	2
A2G	2	0	0.000138754	0	0	2
GDD	2	5	0.000138754	0.000502008	3.61797	7
08Y	2	0	0.000138754	0	0	2
4KU	2	18	0.000138754	0.00180723	13.0247	20
WO4	2	0	0.000138754	0	0	2
CSD	2	10	0.000138754	0.00100402	7.23594	12
IMP	2	1	0.000138754	0.000100402	0.723594	3
BUA	2	0	0.000138754	0	0	2
UD1	2	1	0.000138754	0.000100402	0.723594	3
ASD	2	0	0.000138754	0	0	2
3RJ	2	0	0.000138754	0	0	2
NAA	2	0	0.000138754	0	0	2
IBM	2	0	0.000138754	0	0	2
9TC	2	0	0.000138754	0	0	2
F7I	1	0	6.9377e-05	0	0	1
Z5L	1	1	6.9377e-05	0.000100402	1.44719	2
D12	1	0	6.9377e-05	0	0	1
3C0	1	0	6.9377e-05	0	0	1
7J8	1	25	6.9377e-05	0.00251004	36.1797	26
J40	1	0	6.9377e-05	0	0	1
WQQ	1	11	6.9377e-05	0.00110442	15.9191	12
P33	1	10	6.9377e-05	0.00100402	14.4719	11
0K3	1	0	6.9377e-05	0	0	1
PCA	1	0	6.9377e-05	0	0	1
EGY	1	0	6.9377e-05	0	0	1
CO8	1	0	6.9377e-05	0	0	1
ZK1	1	0	6.9377e-05	0	0	1
5HD	1	0	6.9377e-05	0	0	1
8S9	1	0	6.9377e-05	0	0	1
TMO	1	0	6.9377e-05	0	0	1
COO	1	8	6.9377e-05	0.000803213	11.5775	9
BSI	1	0	6.9377e-05	0	0	1
ETS	1	0	6.9377e-05	0	0	1
1YL	1	0	6.9377e-05	0	0	1
CUY	1	0	6.9377e-05	0	0	1
Q16	1	0	6.9377e-05	0	0	1
ON8	1	0	6.9377e-05	0	0	1
ACA	1	0	6.9377e-05	0	0	1
90S	1	0	6.9377e-05	0	0	1
15P	1	2	6.9377e-05	0.000200803	2.89438	3
Z9L	1	0	6.9377e-05	0	0	1
BAL	1	0	6.9377e-05	0	0	1
ZMA	1	0	6.9377e-05	0	0	1
SAM	1	0	6.9377e-05	0	0	1
PLO	1	0	6.9377e-05	0	0	1
GGL	1	0	6.9377e-05	0	0	1
DJN	1	1	6.9377e-05	0.000100402	1.44719	2
YG1	1	0	6.9377e-05	0	0	1
F6P	1	0	6.9377e-05	0	0	1
URS	1	0	6.9377e-05	0	0	1
3LF	1	0	6.9377e-05	0	0	1
IMD	1	3	6.9377e-05	0.000301205	4.34157	4
T44	1	47	6.9377e-05	0.00471888	68.0179	48
LZ1	1	0	6.9377e-05	0	0	1
GAI	1	0	6.9377e-05	0	0	1
SAL	1	0	6.9377e-05	0	0	1
COA	1	2	6.9377e-05	0.000200803	2.89438	3
32M	1	0	6.9377e-05	0	0	1
P2E	1	0	6.9377e-05	0	0	1
5EH	1	0	6.9377e-05	0	0	1
7UR	1	0	6.9377e-05	0	0	1
AGS	1	0	6.9377e-05	0	0	1
AND	1	0	6.9377e-05	0	0	1
5OD	1	31	6.9377e-05	0.00311245	44.8629	32
OMA	1	0	6.9377e-05	0	0	1
DB8	1	0	6.9377e-05	0	0	1
PJK	1	0	6.9377e-05	0	0	1
UND	1	0	6.9377e-05	0	0	1
MLZ	1	2	6.9377e-05	0.000200803	2.89438	3
JIL	1	0	6.9377e-05	0	0	1
BNG	1	22	6.9377e-05	0.00220884	31.8382	23
J8C	1	0	6.9377e-05	0	0	1
UTP	1	0	6.9377e-05	0	0	1
TAM	1	0	6.9377e-05	0	0	1
TUM	1	0	6.9377e-05	0	0	1
UN9	1	0	6.9377e-05	0	0	1
EM6	1	0	6.9377e-05	0	0	1
BEN	1	0	6.9377e-05	0	0	1
SOG	1	0	6.9377e-05	0	0	1
STL	1	0	6.9377e-05	0	0	1
6F8	1	0	6.9377e-05	0	0	1
UHJ	1	0	6.9377e-05	0	0	1
JEV	1	0	6.9377e-05	0	0	1
5EA	1	4	6.9377e-05	0.000401606	5.78876	5
SEC	1	0	6.9377e-05	0	0	1
DPN	1	14	6.9377e-05	0.00140562	20.2606	15
PD2	1	0	6.9377e-05	0	0	1
BME	1	0	6.9377e-05	0	0	1
8ES	1	0	6.9377e-05	0	0	1
BFX	1	2	6.9377e-05	0.000200803	2.89438	3
MLA	1	1	6.9377e-05	0.000100402	1.44719	2
CU1	1	31	6.9377e-05	0.00311245	44.8629	32
3PG	1	4	6.9377e-05	0.000401606	5.78876	5
BNF	1	0	6.9377e-05	0	0	1
66K	1	1	6.9377e-05	0.000100402	1.44719	2
K88	1	0	6.9377e-05	0	0	1
CAS	1	11	6.9377e-05	0.00110442	15.9191	12
1HX	1	0	6.9377e-05	0	0	1
PE4	1	4	6.9377e-05	0.000401606	5.78876	5
65X	1	0	6.9377e-05	0	0	1
JTZ	1	0	6.9377e-05	0	0	1
MYA	1	0	6.9377e-05	0	0	1
C1N	1	2	6.9377e-05	0.000200803	2.89438	3
XMP	1	0	6.9377e-05	0	0	1
CDC	1	6	6.9377e-05	0.00060241	8.68313	7
FAR	1	0	6.9377e-05	0	0	1
LDN	1	11	6.9377e-05	0.00110442	15.9191	12
MLI	1	11	6.9377e-05	0.00110442	15.9191	12
QXV	1	0	6.9377e-05	0	0	1
HRM	1	0	6.9377e-05	0	0	1
PIO	1	29	6.9377e-05	0.00291165	41.9685	30
CGU	1	8	6.9377e-05	0.000803213	11.5775	9
TMA	1	0	6.9377e-05	0	0	1
K8J	1	0	6.9377e-05	0	0	1
D6P	1	0	6.9377e-05	0	0	1
AR6	1	0	6.9377e-05	0	0	1
ER7	1	0	6.9377e-05	0	0	1
DL1	1	0	6.9377e-05	0	0	1
MO	1	6	6.9377e-05	0.00060241	8.68313	7
40F	1	0	6.9377e-05	0	0	1
6PV	1	0	6.9377e-05	0	0	1
I63	1	0	6.9377e-05	0	0	1
ORO	1	0	6.9377e-05	0	0	1
R0D	1	0	6.9377e-05	0	0	1
EPE	1	2	6.9377e-05	0.000200803	2.89438	3
COB	1	8	6.9377e-05	0.000803213	11.5775	9
MMA	1	0	6.9377e-05	0	0	1
HQM	1	0	6.9377e-05	0	0	1
PFL	1	20	6.9377e-05	0.00200803	28.9438	21
225	1	0	6.9377e-05	0	0	1
PBZ	1	0	6.9377e-05	0	0	1
3PH	1	1	6.9377e-05	0.000100402	1.44719	2
CO3	1	0	6.9377e-05	0	0	1
VCA	1	0	6.9377e-05	0	0	1
3TE	1	0	6.9377e-05	0	0	1
ALY	1	0	6.9377e-05	0	0	1
M8Z	1	0	6.9377e-05	0	0	1
MKM	1	8	6.9377e-05	0.000803213	11.5775	9
P4C	1	0	6.9377e-05	0	0	1
PCJ	1	0	6.9377e-05	0	0	1
2PE	1	5	6.9377e-05	0.000502008	7.23594	6
KQV	1	12	6.9377e-05	0.00120482	17.3663	13
M88	1	0	6.9377e-05	0	0	1
THG	1	1	6.9377e-05	0.000100402	1.44719	2
61W	1	1	6.9377e-05	0.000100402	1.44719	2
836	1	0	6.9377e-05	0	0	1
EPA	1	0	6.9377e-05	0	0	1
2TX	1	0	6.9377e-05	0	0	1
KSA	1	1	6.9377e-05	0.000100402	1.44719	2
B3P	1	0	6.9377e-05	0	0	1
N7F	1	0	6.9377e-05	0	0	1
PVH	1	0	6.9377e-05	0	0	1
B49	1	4	6.9377e-05	0.000401606	5.78876	5
AGH	1	0	6.9377e-05	0	0	1
GVD	1	0	6.9377e-05	0	0	1
G5L	1	1	6.9377e-05	0.000100402	1.44719	2
LMN	1	0	6.9377e-05	0	0	1
SFG	1	0	6.9377e-05	0	0	1
TSN	1	0	6.9377e-05	0	0	1
COS	1	1	6.9377e-05	0.000100402	1.44719	2
DKI	1	0	6.9377e-05	0	0	1
CAA	1	1	6.9377e-05	0.000100402	1.44719	2
OLB	1	0	6.9377e-05	0	0	1
JDC	1	0	6.9377e-05	0	0	1
988	1	0	6.9377e-05	0	0	1
YYJ	1	4	6.9377e-05	0.000401606	5.78876	5
VX6	1	0	6.9377e-05	0	0	1
HC4	1	0	6.9377e-05	0	0	1
DGA	1	0	6.9377e-05	0	0	1
U5P	1	0	6.9377e-05	0	0	1
BES	1	0	6.9377e-05	0	0	1
AMI	1	0	6.9377e-05	0	0	1
CPI	1	0	6.9377e-05	0	0	1
ADE	1	0	6.9377e-05	0	0	1
5OM	1	4	6.9377e-05	0.000401606	5.78876	5
GTP	1	92	6.9377e-05	0.00923695	133.141	93
XRP	1	0	6.9377e-05	0	0	1
VSD	1	6	6.9377e-05	0.00060241	8.68313	7
S5K	1	5	6.9377e-05	0.000502008	7.23594	6
H4B	0	64	0	0.0064257	inf	64
ALE	0	35	0	0.00351406	inf	35
PRP	0	24	0	0.00240964	inf	24
9QJ	0	18	0	0.00180723	inf	18
MRK	0	16	0	0.00160643	inf	16
YPG	0	15	0	0.00150602	inf	15
PLG	0	14	0	0.00140562	inf	14
HZL	0	13	0	0.00130522	inf	13
CMP	0	12	0	0.00120482	inf	12
LAB	0	12	0	0.00120482	inf	12
1CP	0	10	0	0.00100402	inf	10
SPD	0	9	0	0.000903614	inf	9
1LT	0	8	0	0.000803213	inf	8
NIO	0	8	0	0.000803213	inf	8
LOC	0	8	0	0.000803213	inf	8
F5O	0	7	0	0.000702811	inf	7
RF8	0	7	0	0.000702811	inf	7
HIC	0	7	0	0.000702811	inf	7
2NS	0	7	0	0.000702811	inf	7
1QW	0	6	0	0.00060241	inf	6
URW	0	6	0	0.00060241	inf	6
NBG	0	6	0	0.00060241	inf	6
8D6	0	6	0	0.00060241	inf	6
A6V	0	6	0	0.00060241	inf	6
CQ8	0	6	0	0.00060241	inf	6
XYL	0	5	0	0.000502008	inf	5
FBP	0	5	0	0.000502008	inf	5
5CP	0	5	0	0.000502008	inf	5
Y70	0	5	0	0.000502008	inf	5
PS6	0	5	0	0.000502008	inf	5
ALS	0	5	0	0.000502008	inf	5
DGY	0	4	0	0.000401606	inf	4
MRD	0	4	0	0.000401606	inf	4
3HG	0	4	0	0.000401606	inf	4
GGG	0	4	0	0.000401606	inf	4
JC9	0	4	0	0.000401606	inf	4
LQD	0	4	0	0.000401606	inf	4
TUY	0	4	0	0.000401606	inf	4
BFQ	0	4	0	0.000401606	inf	4
HR5	0	3	0	0.000301205	inf	3
C3S	0	3	0	0.000301205	inf	3
PYR	0	3	0	0.000301205	inf	3
DAL	0	3	0	0.000301205	inf	3
PEE	0	3	0	0.000301205	inf	3
ACJ	0	3	0	0.000301205	inf	3
PGA	0	3	0	0.000301205	inf	3
VIV	0	3	0	0.000301205	inf	3
SRP	0	3	0	0.000301205	inf	3
ADN	0	3	0	0.000301205	inf	3
GP2	0	3	0	0.000301205	inf	3
KKQ	0	3	0	0.000301205	inf	3
IHP	0	3	0	0.000301205	inf	3
OCS	0	3	0	0.000301205	inf	3
LU8	0	3	0	0.000301205	inf	3
5BX	0	2	0	0.000200803	inf	2
HMG	0	2	0	0.000200803	inf	2
POK	0	2	0	0.000200803	inf	2
CZX	0	2	0	0.000200803	inf	2
AER	0	2	0	0.000200803	inf	2
CDL	0	2	0	0.000200803	inf	2
7R3	0	2	0	0.000200803	inf	2
P9N	0	2	0	0.000200803	inf	2
4IP	0	2	0	0.000200803	inf	2
YOF	0	2	0	0.000200803	inf	2
3TV	0	2	0	0.000200803	inf	2
SY9	0	2	0	0.000200803	inf	2
STU	0	2	0	0.000200803	inf	2
SIN	0	2	0	0.000200803	inf	2
G2P	0	2	0	0.000200803	inf	2
J2V	0	2	0	0.000200803	inf	2
YSA	0	2	0	0.000200803	inf	2
171	0	2	0	0.000200803	inf	2
C8E	0	2	0	0.000200803	inf	2
2BV	0	2	0	0.000200803	inf	2
NO7	0	2	0	0.000200803	inf	2
6BN	0	2	0	0.000200803	inf	2
PMB	0	2	0	0.000200803	inf	2
1KS	0	2	0	0.000200803	inf	2
DMU	0	2	0	0.000200803	inf	2
63J	0	2	0	0.000200803	inf	2
TAR	0	2	0	0.000200803	inf	2
3PE	0	2	0	0.000200803	inf	2
MFE	0	2	0	0.000200803	inf	2
HC3	0	2	0	0.000200803	inf	2
NYK	0	1	0	0.000100402	inf	1
DZ4	0	1	0	0.000100402	inf	1
DU	0	1	0	0.000100402	inf	1
BU1	0	1	0	0.000100402	inf	1
BX7	0	1	0	0.000100402	inf	1
F8Z	0	1	0	0.000100402	inf	1
OCT	0	1	0	0.000100402	inf	1
FT8	0	1	0	0.000100402	inf	1
XTD	0	1	0	0.000100402	inf	1
SO3	0	1	0	0.000100402	inf	1
CSP	0	1	0	0.000100402	inf	1
DVT	0	1	0	0.000100402	inf	1
3XT	0	1	0	0.000100402	inf	1
CAT	0	1	0	0.000100402	inf	1
AS	0	1	0	0.000100402	inf	1
UDX	0	1	0	0.000100402	inf	1
FLP	0	1	0	0.000100402	inf	1
BTI	0	1	0	0.000100402	inf	1
OMP	0	1	0	0.000100402	inf	1
1VU	0	1	0	0.000100402	inf	1
DZR	0	1	0	0.000100402	inf	1
JZO	0	1	0	0.000100402	inf	1
FT6	0	1	0	0.000100402	inf	1
LII	0	1	0	0.000100402	inf	1
UMQ	0	1	0	0.000100402	inf	1
Z99	0	1	0	0.000100402	inf	1
CTP	0	1	0	0.000100402	inf	1
PEF	0	1	0	0.000100402	inf	1
4WE	0	1	0	0.000100402	inf	1
10F	0	1	0	0.000100402	inf	1
QUE	0	1	0	0.000100402	inf	1
8PR	0	1	0	0.000100402	inf	1
PC1	0	1	0	0.000100402	inf	1
HEA	0	1	0	0.000100402	inf	1
5SD	0	1	0	0.000100402	inf	1
C5P	0	1	0	0.000100402	inf	1
E8V	0	1	0	0.000100402	inf	1
OYD	0	1	0	0.000100402	inf	1
AC5	0	1	0	0.000100402	inf	1
03H	0	1	0	0.000100402	inf	1
M3L	0	1	0	0.000100402	inf	1
LBN	0	1	0	0.000100402	inf	1
1CA	0	1	0	0.000100402	inf	1
HEC	0	1	0	0.000100402	inf	1
CXS	0	1	0	0.000100402	inf	1
ONC	0	1	0	0.000100402	inf	1
P4O	0	1	0	0.000100402	inf	1
MMK	0	1	0	0.000100402	inf	1
AYU	0	1	0	0.000100402	inf	1
DD2	0	1	0	0.000100402	inf	1
16G	0	1	0	0.000100402	inf	1
E26	0	1	0	0.000100402	inf	1
IPH	0	1	0	0.000100402	inf	1
